# Supplementary material for: Using targeted next-generation sequencing to characterize genetic differences associated with insecticide resistance in Culex quinquefasciatus populations from the southern U.S
Source: PLoS One. 2019 Jul 3;14(7):e0218397. doi: 10.1371/journal.pone.0218397 (PMC6608931; doi:10.1371/journal.pone.0218397)
Supplement: S1 Table — (XLSX) [file pone.0218397.s001.xlsx]

## Sheet: Sheet1
S1 Table. Resistance phenotypes for 125 families tested with the CDC bottle bioassay.
ID	Population	Permethrin Phenotype	Malathion Phenotype
azu1	AZU	Resistant1	Susceptible
azu19	AZU	Resistant	Resistant
azu28	AZU	Resistant	Susceptible
azu3	AZU	Resistant	Susceptible
azu5	AZU	Resistant	Susceptible
azu6	AZU	Resistant	Susceptible
azu8	AZU	Resistant	Resistant
hct41	HCT	Resistant	Resistant
hct42	HCT	Resistant	Resistant
hct43	HCT	Resistant	Resistant
hct46	HCT	Resistant	Resistant
hct50	HCT	Resistant	Resistant
hct51	HCT	Resistant	Resistant
hct53	HCT	Resistant	Resistant
hct54	HCT	Resistant	Resistant
hct56	HCT	Resistant	Resistant
hct60	HCT	Resistant	Resistant
hct61	HCT	Resistant	Resistant
hct64	HCT	Resistant	Resistant
hct65	HCT	Resistant	Resistant
hct66	HCT	Resistant	Resistant
hct70	HCT	Resistant	Resistant
hct73	HCT	Resistant	Resistant
hcu12	HCU	Resistant	Resistant
hcu13	HCU	Resistant	Resistant
hcu15	HCU	Resistant	Resistant
hcu16	HCU	Resistant	Resistant
hcu17	HCU	Resistant	Resistant
hcu18	HCU	Resistant	Resistant
hcu2	HCU	Resistant	Resistant
hcu30	HCU	Resistant	Resistant
hcu31	HCU	Resistant	Resistant
hcu32	HCU	Resistant	Resistant
hcu43	HCU	Resistant	Resistant
hcu5	HCU	Resistant	Resistant
hcu8	HCU	Resistant	Resistant
hcu9	HCU	Resistant	Resistant
not11	NOT	Resistant	Resistant
not13	NOT	Resistant	Resistant
not14	NOT	Resistant	Resistant
not15	NOT	Resistant	Resistant
not19	NOT	Resistant	Resistant
not2	NOT	Resistant	Resistant
not24	NOT	Resistant	Resistant
not4	NOT	Resistant	Resistant
not40	NOT	Susceptible	Susceptible
not43	NOT	Resistant	Resistant
not46	NOT	Resistant	Resistant
not7	NOT	Resistant	Resistant
not8	NOT	Resistant	Resistant
nou1	NOU	Resistant	Resistant
nou102	NOU	Resistant	Resistant
nou104	NOU	Resistant	Resistant
nou107	NOU	Resistant	Resistant
nou108	NOU	Resistant	Resistant
nou124	NOU	Resistant	Resistant
nou127	NOU	Resistant	Resistant
nou129	NOU	Resistant	Resistant
nou130	NOU	Resistant	Resistant
nou132	NOU	Resistant	Resistant
nou133	NOU	Resistant	Resistant
nou134	NOU	Resistant	Resistant
nou30	NOU	Resistant	Resistant
nou33	NOU	Resistant	Resistant
nou39	NOU	Resistant	Resistant
nou61	NOU	Resistant	Resistant
sebq	Colony2	Susceptible	Susceptible
txt13	TXT	Resistant	Susceptible
txt14	TXT	Resistant	Resistant
txt19	TXT	Resistant	Susceptible
txt20	TXT	Resistant	Resistant
txt21	TXT	Resistant	Susceptible
txt23	TXT	Resistant	Susceptible
txt24	TXT	Resistant	Susceptible
txt26	TXT	Resistant	Resistant
txt29	TXT	Resistant	Susceptible
txt3	TXT	Resistant	Susceptible
txt31	TXT	Resistant	Susceptible
txt35	TXT	Resistant	Susceptible
txt36	TXT	Resistant	Resistant
txt38	TXT	Resistant	Resistant
txt39	TXT	Resistant	Susceptible
txt40	TXT	Resistant	Resistant
txt5	TXT	Resistant	Susceptible
txt7	TXT	Resistant	Resistant
txt8	TXT	Resistant	Resistant
txu11	TXU	Susceptible	Resistant
txu12	TXU	Susceptible	Resistant
txu13	TXU	Resistant	Resistant
txu14	TXU	Resistant	Resistant
txu18	TXU	Resistant	Resistant
txu2	TXU	Susceptible	Resistant
txu20	TXU	Resistant	Resistant
txu21	TXU	Susceptible	Resistant
txu22	TXU	Resistant	Resistant
txu3	TXU	Resistant	Resistant
txu31	TXU	Susceptible	Resistant
txu39	TXU	Susceptible	Resistant
txu4	TXU	Susceptible	Resistant
txu40	TXU	Susceptible	Susceptible
txu43	TXU	Resistant	Resistant
txu6	TXU	Resistant	Resistant
txu7	TXU	Susceptible	Resistant
txu8	TXU	Susceptible	Susceptible
txu9	TXU	Resistant	Resistant
wcu1	WCU	Susceptible	Susceptible
wcu10	WCU	Resistant	Susceptible
wcu11	WCU	Susceptible	Susceptible
wcu12	WCU	Susceptible	Susceptible
wcu13	WCU	Resistant	Resistant
wcu14	WCU	Resistant	Susceptible
wcu15	WCU	Susceptible	Susceptible
wcu16	WCU	Resistant	Resistant
wcu17	WCU	Susceptible	Susceptible
wcu18	WCU	Resistant	Susceptible
wcu19	WCU	Resistant	Susceptible
wcu2	WCU	Resistant	Susceptible
wcu20	WCU	Resistant	Susceptible
wcu21	WCU	Resistant	Resistant
wcu24	WCU	Resistant	Resistant
wcu25	WCU	Resistant	Susceptible
wcu4	WCU	Susceptible	Susceptible
wcu5	WCU	Resistant	Susceptible
wcu6	WCU	Susceptible	Susceptible
wcu8	WCU	Resistant	Resistant
1Resistant defined as < 80% dead after a diagnostic time had passed. Susceptible defined as at least 80% dead at dianostic time point.
2One Sebring colony specimen was included to increase numbers of susceptible individuals.
