# Supplementary material for: Using targeted next-generation sequencing to characterize genetic differences associated with insecticide resistance in Culex quinquefasciatus populations from the southern U.S
Source: PLoS One. 2019 Jul 3;14(7):e0218397. doi: 10.1371/journal.pone.0218397 (PMC6608931; doi:10.1371/journal.pone.0218397)
Supplement: S2 Table — All sequences listed 3'-5'. (XLSX) [file pone.0218397.s002.xlsx]

## Sheet: Sheet1
S2 Table. Primer and probe sequences used to validate CNV determinations. All sequences listed 3'-5'.
Gene ID	Forward	Reverse	Probe
CPIJ003082	TGGCAACGGTGACAACGATAGC	CCCGCATGTCCCGCCAC	TATGTGTTGTTTGGGAAGACGCTGTTCGC
CPIJ006161	CTTTCTTCTGGCGTAGGTATTGTTCTTGTAG	ACCCGAACCTGCAGCGTCTG	TGTTGTTCTGTTTGTCGTTGTCGTCGGTTGTC
CPIJ013319	TGCACGCCATCGGATTCTACC	GGCGAAGTTTGCGTTGTAGAAGG	CGACTGGGTKACGATCGACACWGGAGCWT
CPIJ018377	CGCYCTCGCCGAAAACAGYGG	GGCGACCTGGCGGGACTT	CCTGCTCCCGATCGAAACCCTGTCC
CPIJ018624	CGTCGAAATCACCGCCAAGATG	CTGGGTGGGGTGGAGAAAGTCAT	CTGACCAAGAAGGAGCACATGACGGAGGAG
CPIJ018628	GATCGATCGGAATAAAGCCCATAACC	AAGGCTTACCAACTGCTCGAGGATAC	AAATTCACCAATTGTAAGCGAACTCTCTGCGA
CPIJ018630	AGGTACACGCAGGACTCCACTTCAAC	TCCCAACGTWTCCGAAGAGAAKACT	TGTTTCCCCGGATGAGATTCGCTTTCGTAA
CPIJ007595	TGATCGTGTTCCGGGTGCTGT	ACTACGGTGGCCAAGAAGAACGG	AATGCAGGACACGTCGCCCACCAG
CPIJ010543	GGTCAAACATCGCCCTCATCTTACTC	AGCAAAACGTTGGTCGGAATGAC	TTGCCCTCATGTCGCGCCACTTCTG
CPIJ019395	GCACCAAATCCCCCAGCAAG	ACGGTGCTGTCGACTATTTTGAGG	CCTCCCGTCGCTCGATCGCCTCA

## Sheet: Sheet2
000304_Pr3	AACGTGGTGTGGTTCAGCAGCGACTTT
003082_Pr2	TAT GTG TTG TTT GGG AAG ACG CTG TTC GC
006160_Pr5	5TG TTG TTC TGT TTG TCG TTG TCG TCG GTT GTC 3
013319_Pr1	5CGA CTG GGT KAC GAT CGA CAC WGG AGC WT3
018377_Pr4	5CCT GCT CCC GAT CGA AAC CCT GTC C3
018624_Pr1	5CTG ACC AAG AAG GAG CAC ATG ACG GAG GAG3
018628_Pr2	5AAA TTC ACC AAT TGT AAG CGA ACT CTC TGC GA3
018630_Pr1	5TGT TTC CCC GGA TGA GAT TCG CTT TCG TAA3
019395_Pr7	5CC TCC CGT CGC TCG ATC GCC TCA 3
