# Supplementary material for: Using targeted next-generation sequencing to characterize genetic differences associated with insecticide resistance in Culex quinquefasciatus populations from the southern U.S
Source: PLoS One. 2019 Jul 3;14(7):e0218397. doi: 10.1371/journal.pone.0218397 (PMC6608931; doi:10.1371/journal.pone.0218397)
Supplement: S3 Table — (XLSX) [file pone.0218397.s003.xlsx]

## Sheet: Malathion
S3 Table. Data Set 2 SNPs for Malathion (first sheet) and Permethrin (second sheet) sorted by AUC.
ID	POS	Gene	REF	ALT	Codon	Alt. Codon	Codon Pos.	# Called	# Heterozygous	# Homozygous Alt. Allele	# Homozygous Ref. Allele	# Ref. Susceptible (Group 1)	# Ref. Resistant (Group 2)	# Heterozygous Alt. Susceptible (Group 1)	# Homozygous Alt. Susceptible (Group 1)	# Heterozygous Alt. Resistant (Group 2)	# Homozygous Alt. Resistant (Group 2)	P-Val., Fisher Exact (Method 2)	FE Statistic (Method 2)	Odds Ratio (Method 2)	Sensitivity (Method 2)	Specificity (Method 2)	AUC (Average Sens,Spec; Method 2)	Accuracy (Method 2)	P-Val., Cochran-Armitage	Cochran-Armitage Statistic	Heterozygous Alt. Susceptible Samples	Homozygous Alt. Susceptible Samples	Heterozygous Alt. Resistant Samples	Homozygous Alt. Resistant Samples
chr247	463431	CPIJ009473	T	G	ACT	ACG	3	40	4	19	17	7	10	1	1	3	18	0.000617123	-0.340336	0.10989	0.677419	0.777778	0.727599	0.7	0.0109122	-2.5455	wcu4	txt19	hcu17,nou30,txu21	azu19,azu8,hct54,hct60,hct73,hcu12,hcu16,hcu30,hcu9,not15,not46,nou33,txt36,txt8,txu12,txu20,txu3,txu31
chr512	35176	CPIJ013918	C	T	CGC	CGT	3	122	21	38	63	29	34	2	4	19	34	4.70279e-09	-0.357225	0.13476	0.609195	0.828571	0.718883	0.672131	6.10122e-05	-4.00886	txt5,wcu25	txt23,txt3,wcu4,wcu6	azu19,azu8,hct46,hct60,hct61,hct66,hct70,hcu2,hcu8,not11,nou102,nou104,nou33,txt38,txu3,txu39,txu4,wcu13,wcu16	hct41,hct42,hct51,hct53,hct64,hct73,hcu13,hcu15,hcu16,hcu17,hcu18,hcu30,hcu5,hcu9,not14,not15,not43,not46,not7,nou107,nou124,nou127,nou129,nou130,nou132,nou133,nou30,nou39,txt20,txt36,txu13,txu20,txu22,txu9
chr512	34656	CPIJ013918	T	A	AGT	AGA	3	115	24	31	60	28	32	4	2	20	29	3.31694e-09	-0.373643	0.117216	0.604938	0.823529	0.714234	0.669565	3.23667e-05	-4.15614	txt23,txt5,wcu25,wcu4	txt3,wcu6	azu19,azu8,hct41,hct46,hct53,hct61,hct66,hct70,hct73,hcu12,hcu2,hcu8,not46,nou102,nou33,txt38,txu13,txu3,txu4,wcu13	hct42,hct51,hct64,hcu13,hcu15,hcu16,hcu17,hcu18,hcu30,hcu5,hcu9,not14,not15,not43,not7,nou107,nou124,nou127,nou129,nou130,nou132,nou133,nou30,nou39,txt20,txt36,txu20,txu22,txu9
chr512	34683	CPIJ013918	C	T	TTC	TTT	3	106	12	40	54	25	29	1	5	11	35	9.87233e-08	-0.343398	0.157531	0.613333	0.806452	0.709892	0.669811	0.000288682	-3.62525	wcu25	txt23,txt3,txt5,wcu4,wcu6	azu19,azu8,hct46,hct66,hct70,hcu12,hcu8,not46,nou102,txt38,txu4	hct41,hct42,hct51,hct53,hct64,hct73,hcu13,hcu15,hcu16,hcu17,hcu18,hcu30,hcu5,hcu9,not14,not15,not43,not7,nou107,nou124,nou127,nou129,nou130,nou132,nou133,nou30,nou39,txt20,txt36,txu13,txu20,txu22,txu3,txu9,wcu13
chr512	36184	CPIJ013918	C	T	ACC	ATC	2	111	12	42	57	25	32	4	2	8	40	3.94754e-09	-0.355263	0.116364	0.6	0.806452	0.703226	0.657658	2.24999e-05	-4.23852	txt23,txt5,wcu25,wcu4	txt3,wcu6	azu8,hct43,hct46,hct70,hcu8,hcu9,nou33,txu4	azu19,hct41,hct42,hct51,hct53,hct61,hct64,hct73,hcu13,hcu15,hcu16,hcu17,hcu18,hcu2,hcu30,hcu5,not14,not15,not19,not43,not7,nou107,nou124,nou127,nou129,nou130,nou132,nou133,nou30,nou39,txt20,txt36,txt38,txu13,txu20,txu22,txu3,txu9,wcu13,wcu21
chr512	30930	CPIJ013917	T	A	TAT (ATA)a	AAT (ATT)	3	113	37	25	51	25	26	6	3	31	22	2.01439e-07	-0.352265	0.1664	0.670886	0.735294	0.70309	0.690265	0.000235354	-3.67769	txt23,txt24,txt5,wcu1,wcu25,wcu4	txt21,txt3,wcu6	azu19,azu8,hct46,hct50,hct51,hct53,hct54,hct66,hct70,hct73,hcu15,hcu2,hcu5,hcu8,nou107,nou127,nou129,nou130,nou132,nou133,nou30,nou39,txt26,txt36,txt7,txu13,txu18,txu3,txu4,wcu13,wcu24	hct41,hct42,hct64,hcu12,hcu13,hcu16,hcu17,hcu18,hcu30,hcu9,not14,not15,not2,not43,not46,not7,nou124,txt20,txt38,txu20,txu22,txu9
chr512	31057	CPIJ013917	C	T	TCT (AGA)	TTT (AAA)	2	125	22	49	54	25	29	5	5	17	44	1.40543e-08	-0.337963	0.165714	0.677778	0.714286	0.696032	0.688	4.71409e-05	-4.06937	txt24,txt5,wcu1,wcu25,wcu4	sebq,txt21,txt23,txt3,wcu6	azu19,azu8,hct46,hct50,hct54,hct66,hct70,hcu8,not2,not46,nou104,nou134,txt26,txt7,txu18,txu4,wcu21	hct41,hct42,hct51,hct53,hct61,hct64,hct73,hcu12,hcu13,hcu15,hcu16,hcu17,hcu18,hcu2,hcu30,hcu5,hcu9,not14,not15,not43,not7,not8,nou107,nou108,nou124,nou127,nou129,nou130,nou132,nou133,nou30,nou33,nou39,nou61,txt20,txt36,txt38,txu13,txu20,txu22,txu3,txu9,wcu13,wcu24
chr512	35545	CPIJ013918	C	T	ATC	ATT	3	101	17	41	43	21	22	5	4	12	37	1.35611e-07	-0.357059	0.158361	0.690141	0.7	0.69507	0.693069	9.66569e-05	-3.89883	txt29,txt35,txt5,wcu1,wcu4	txt23,txt3,wcu25,wcu6	azu19,azu8,hct41,hct46,hct61,hct70,hct73,hcu2,hcu8,hcu9,txt38,txu4	hct42,hct51,hct53,hct64,hcu13,hcu15,hcu16,hcu17,hcu18,hcu30,hcu5,not14,not15,not24,not43,not7,nou107,nou108,nou124,nou127,nou129,nou130,nou132,nou133,nou30,nou33,nou39,txt20,txt36,txu13,txu14,txu20,txu22,txu3,txu6,txu9,wcu13
chr512	35464	CPIJ013918	A	G	GAA	GAG	3	120	61	13	46	23	23	11	1	50	12	5.7474e-07	-0.350575	0.175676	0.729412	0.657143	0.693277	0.708333	0.000124479	-3.83713	azu1,txt13,txt19,txt23,txt3,txt5,txu8,wcu19,wcu25,wcu4,wcu6	not40	azu19,azu8,hct41,hct42,hct46,hct51,hct53,hct56,hct61,hct64,hct66,hct70,hct73,hcu12,hcu15,hcu16,hcu2,hcu30,hcu5,hcu8,hcu9,not15,not4,not46,not7,nou124,nou127,nou129,nou130,nou132,nou133,nou30,nou33,nou39,nou61,txt20,txt36,txt38,txt40,txt8,txu11,txu13,txu18,txu20,txu22,txu3,txu4,txu7,txu9,wcu13	hcu13,hcu17,hcu18,hcu43,not13,not14,not19,not2,not24,not43,nou107,txt26
chr512	35482	CPIJ013918	T	A	AAT	AAA	3	118	29	24	65	28	37	4	2	25	22	4.07552e-07	-0.326873	0.153209	0.559524	0.823529	0.691527	0.635593	0.000309122	-3.60753	txt23,txt5,wcu25,wcu4	txt3,wcu6	azu19,azu8,hct41,hct42,hct46,hct53,hct61,hct70,hct73,hcu12,hcu2,hcu5,hcu8,hcu9,not15,not46,nou130,nou39,txt20,txt36,txt38,txu20,txu3,txu4,wcu13	hct51,hct64,hcu13,hcu15,hcu16,hcu17,hcu18,hcu30,not14,not19,not43,not7,nou107,nou124,nou127,nou129,nou132,nou133,nou30,txu13,txu22,txu9
chr631	190184	CPIJ015248	C	G	TCC	TCG	3	125	28	8	89	34	55	0	1	28	7	3.10917e-06	-0.336568	0.0770308	0.388889	0.971429	0.680159	0.552	0.00156788	-3.16182		txt39	hct42,hct43,hct61,hct64,hct66,hct70,hct73,hcu12,hcu16,hcu18,hcu43,not13,not14,not8,nou104,nou130,nou134,nou30,txt14,txt36,txt40,txt7,txu13,txu3,txu31,txu43,txu6,wcu13	hct51,hcu30,not24,nou102,txu14,txu2,txu21
chr512	35479	CPIJ013918	G	A	AAG	AAA	3	118	40	35	43	21	22	10	3	30	32	2.62106e-07	-0.342918	0.178318	0.738095	0.617647	0.677871	0.70339	8.82323e-05	-3.92086	azu1,azu6,txt13,txt19,txt23,txt5,txu8,wcu19,wcu25,wcu4	not40,txt3,wcu6	azu19,azu8,hct41,hct42,hct46,hct53,hct56,hct61,hct66,hct70,hct73,hcu12,hcu2,hcu5,hcu8,hcu9,not4,not46,nou39,nou61,txt20,txt38,txt40,txt8,txu11,txu18,txu3,txu4,txu7,wcu13	hct51,hct64,hcu13,hcu15,hcu16,hcu17,hcu18,hcu30,hcu43,not13,not14,not15,not19,not2,not24,not43,not7,nou107,nou124,nou127,nou129,nou130,nou132,nou133,nou30,nou33,txt26,txt36,txu13,txu20,txu22,txu9
chr512	31284	CPIJ013917	T	C	TCC (GGA)	CCC (GGG)	3	123	19	45	59	25	34	4	5	15	40	7.42642e-07	-0.295288	0.200421	0.617978	0.735294	0.676636	0.650407	0.00038592	-3.54953	txt21,txt24,txt5,wcu1	txt23,txt3,wcu25,wcu4,wcu6	azu19,hct50,hct66,hcu12,hcu17,hcu8,not46,nou102,nou104,nou107,txt26,txt36,txt7,txu18,txu4	azu8,hct41,hct42,hct46,hct51,hct53,hct54,hct61,hct64,hct70,hct73,hcu13,hcu15,hcu16,hcu18,hcu2,hcu30,hcu5,hcu9,not14,not15,not43,not7,nou124,nou127,nou129,nou130,nou132,nou133,nou30,nou39,txt20,txt38,txu13,txu20,txu22,txu3,txu9,wcu13,wcu24
chr171	149931	CPIJ007825	C	T	CTC	CTT	3	125	32	6	87	33	54	2	0	30	6	3.30132e-06	-0.333856	0.0779221	0.4	0.942857	0.671429	0.552	0.000955811	-3.30322	txt24,wcu15		hct41,hct50,hct51,hct53,hct54,hct70,hcu12,hcu15,hcu31,not13,not14,not19,not43,not7,not8,nou1,nou102,nou124,nou127,nou129,nou132,nou133,nou39,txt20,txt26,txt7,txu12,txu2,txu39,txu6	hct43,hcu43,hcu9,not2,not4,nou104
chr512	31696	CPIJ013917	T	A	CGT (ACG)	CGA (TCG)	1	121	10	48	63	24	39	1	6	9	42	1.04378e-05	-0.258311	0.227151	0.566667	0.774194	0.67043	0.619835	0.00199191	-3.09144	txu40	txt23,txt3,txt5,wcu25,wcu4,wcu6	hct56,hct66,not13,not46,nou130,nou33,txt36,txu21,txu4	azu19,azu8,hct41,hct42,hct46,hct51,hct53,hct61,hct64,hct70,hct73,hcu13,hcu15,hcu16,hcu17,hcu18,hcu2,hcu30,hcu5,hcu8,hcu9,not14,not15,not43,not7,nou104,nou107,nou124,nou127,nou129,nou132,nou133,nou30,nou39,txt20,txt38,txu13,txu20,txu22,txu3,txu9,wcu13
chr631	190216	CPIJ015248	T	A	CTG	CAG	2	118	23	10	85	31	54	0	1	23	9	1.12125e-05	-0.318194	0.0849725	0.372093	0.96875	0.670422	0.533898	0.00382621	-2.89214		txt39	hct42,hct61,hct64,hct66,hct70,hct73,hcu12,hcu16,hcu43,not13,not8,nou104,nou130,txt14,txt36,txt40,txt7,txu13,txu3,txu31,txu43,txu6,wcu13	hct51,hcu30,not24,nou102,nou134,nou30,txu14,txu2,txu21
chr171	149945	CPIJ007825	T	A	CTG	CAG	2	123	44	28	51	23	28	9	3	35	25	3.30085e-06	-0.30098	0.214834	0.681818	0.657143	0.669481	0.674797	0.000589701	-3.43631	azu5,txt23,txt24,txt31,txu8,wcu11,wcu12,wcu15,wcu20	not40,txt3,wcu6	hct41,hct42,hct46,hct50,hct51,hct53,hct54,hct60,hct73,hcu12,hcu2,hcu30,hcu31,hcu5,hcu8,not11,not14,not43,nou124,nou127,nou129,nou134,nou30,nou39,nou61,txt20,txt26,txt40,txt7,txu12,txu2,txu20,txu39,txu6,txu9	hct43,hct70,hcu15,hcu43,hcu9,not13,not19,not2,not24,not4,not46,not7,not8,nou1,nou102,nou104,nou107,nou108,nou130,nou132,nou133,nou33,txt38,txu11,txu7
chr171	149968	CPIJ007825	A	G	AAC	GAC	1	123	44	28	51	23	28	9	3	35	25	3.30085e-06	-0.30098	0.214834	0.681818	0.657143	0.669481	0.674797	0.000589701	-3.43631	azu5,txt23,txt24,txt31,txu8,wcu11,wcu12,wcu15,wcu20	not40,txt3,wcu6	hct41,hct42,hct46,hct50,hct51,hct53,hct54,hct60,hct73,hcu12,hcu2,hcu30,hcu31,hcu5,hcu8,not11,not14,not43,nou124,nou127,nou129,nou134,nou30,nou39,nou61,txt20,txt26,txt40,txt7,txu12,txu2,txu20,txu39,txu6,txu9	hct43,hct70,hcu15,hcu43,hcu9,not13,not19,not2,not24,not4,not46,not7,not8,nou1,nou102,nou104,nou107,nou108,nou130,nou132,nou133,nou33,txt38,txu11,txu7
chr171	149913	CPIJ007825	T	C	TTT	TTC	3	125	49	24	52	23	29	9	3	40	21	1.32129e-05	-0.287669	0.230647	0.677778	0.657143	0.66746	0.672	0.00123668	-3.23028	azu5,txt23,txt24,txt31,txu8,wcu11,wcu12,wcu15,wcu20	not40,txt3,wcu6	hct41,hct42,hct46,hct50,hct51,hct53,hct54,hct60,hct65,hct73,hcu12,hcu2,hcu30,hcu31,hcu5,hcu8,hcu9,not11,not14,not43,nou124,nou127,nou129,nou130,nou134,nou30,nou39,nou61,txt20,txt26,txt40,txt7,txu11,txu12,txu2,txu20,txu39,txu6,txu7,txu9	hct43,hct70,hcu15,hcu43,not13,not19,not2,not24,not4,not46,not7,not8,nou1,nou102,nou104,nou107,nou108,nou132,nou133,nou33,txt38
chr140	179527	CPIJ007135	A	G	GTA (TAC)	GTG (CAC)	1	41	3	7	31	11	20	0	0	3	7	0.00210401	-0.354839	0	0.333333	1	0.666667	0.512195	0.0772082	-1.76712			hcu18,txu11,wcu24	azu8,not2,txt36,txt7,txu3,txu31,txu7
chr512	35069	CPIJ013918	T	A	TAC	AAC	1	113	27	44	42	20	22	8	5	19	39	1.45068e-06	-0.319669	0.204124	0.725	0.606061	0.66553	0.690265	0.000233083	-3.68017	txt13,txt24,txt29,txt35,txt5,wcu1,wcu25,wcu4	txt21,txt23,txt3,txu8,wcu6	azu19,azu8,hct46,hct54,hct61,hct66,hct70,hcu2,hcu5,hcu8,nou102,nou104,txt38,txt7,txu13,txu18,txu3,txu4,wcu13	hct41,hct42,hct43,hct50,hct51,hct53,hct64,hct73,hcu12,hcu13,hcu15,hcu16,hcu17,hcu18,hcu30,hcu9,not14,not15,not43,not46,not7,nou107,nou124,nou127,nou129,nou130,nou132,nou133,nou30,nou39,nou61,txt20,txt26,txt36,txu14,txu20,txu22,txu9,wcu24
chr631	190377	CPIJ015248	G	A	GAG	AAG	1	125	25	8	92	34	58	0	1	25	7	2.20182e-05	-0.320785	0.0874811	0.355556	0.971429	0.663492	0.528	0.00355388	-2.91526		txt39	hct42,hct43,hct61,hct64,hct66,hct70,hct73,hcu12,hcu16,hcu43,not13,not14,not4,not8,nou104,nou134,nou30,txt14,txt36,txt40,txu13,txu3,txu43,txu6,wcu13	hct51,hcu30,not24,nou102,txu14,txu2,txu21
chr140	179400	CPIJ007135	C	T	ACC (GGT)	ATC (GAT)	2	71	15	25	31	14	17	2	5	13	20	0.00202903	-0.266998	0.274933	0.66	0.666667	0.663333	0.661972	0.0348411	-2.1102	azu3,txt31	azu5,txt13,txt35,txu8,wcu25	hct61,hcu18,hcu31,not2,not46,nou107,nou129,nou61,txt36,txt38,txt40,txu13,txu31	azu8,hcu15,hcu5,hcu8,not15,not24,not4,not7,not8,nou102,nou130,nou33,txt7,txu11,txu2,txu3,txu7,txu9,wcu13,wcu24
chr426	204355	CPIJ013027	A	G	CAA (TTG)	CAG (CTG)	1	120	57	16	47	20	27	10	2	47	14	8.4881e-05	-0.268229	0.252	0.693182	0.625	0.659091	0.675	0.00311956	-2.9557	azu1,azu3,azu6,txt5,txu8,wcu12,wcu14,wcu2,wcu4,wcu5	txt23,txt39	azu8,hct42,hct46,hct51,hct53,hct56,hct65,hct66,hct73,hcu13,hcu15,hcu18,hcu30,hcu31,hcu32,hcu5,hcu8,hcu9,not43,not7,not8,nou102,nou107,nou124,nou127,nou130,nou133,nou33,nou39,txt20,txt7,txu11,txu12,txu13,txu18,txu2,txu21,txu3,txu31,txu39,txu4,txu6,txu7,txu9,wcu13,wcu16,wcu8	azu19,hct41,hct60,hcu17,hcu2,not15,not2,not4,not46,txt26,txt38,txt8,txu14,wcu24
chr1224	37612	CPIJ018628	C	T	AGC (GCT)	AGT (ACT)	1	18	3	3	12	6	6	1	0	2	3	0.0559561	-0.388889	0.125	0.454545	0.857143	0.655844	0.611111	0.196111	-1.29271	txu8		hcu5,txu39	azu19,hcu8,not15
chr25	1410422	CPIJ001759	G	A	GCC	ACC	1	18	1	3	14	5	9	0	0	1	3	0.0835257	-0.357143	0	0.307692	1	0.653846	0.5	0.354683	-0.925543			txu4	hcu9,not19,txu39
chr171	149726	CPIJ007825	A	C	GAG	GCG	2	122	50	27	45	20	25	11	3	39	24	3.11922e-05	-0.280983	0.244253	0.715909	0.588235	0.652072	0.680328	0.00139108	-3.1965	azu5,txt23,txu8,wcu1,wcu11,wcu12,wcu15,wcu17,wcu2,wcu20,wcu5	not40,txt3,wcu6	hct42,hct46,hct50,hct51,hct54,hct60,hct64,hct65,hct73,hcu12,hcu13,hcu30,hcu31,hcu5,hcu8,not11,not15,not43,nou127,nou129,nou134,nou30,nou39,txt20,txt26,txt36,txt40,txt7,txu11,txu12,txu20,txu22,txu3,txu39,txu6,txu7,txu9,wcu24,wcu8	hct43,hct70,hcu15,hcu2,hcu43,hcu9,not13,not19,not2,not24,not4,not46,not7,not8,nou1,nou102,nou107,nou108,nou130,nou132,nou133,nou33,nou61,txt38
chr171	149730	CPIJ007825	C	G	AAC	AAG	3	122	50	27	45	20	25	11	3	39	24	3.11922e-05	-0.280983	0.244253	0.715909	0.588235	0.652072	0.680328	0.00139108	-3.1965	azu5,txt23,txu8,wcu1,wcu11,wcu12,wcu15,wcu17,wcu2,wcu20,wcu5	not40,txt3,wcu6	hct42,hct46,hct50,hct51,hct54,hct60,hct64,hct65,hct73,hcu12,hcu13,hcu30,hcu31,hcu5,hcu8,not11,not15,not43,nou127,nou129,nou134,nou30,nou39,txt20,txt26,txt36,txt40,txt7,txu11,txu12,txu20,txu22,txu3,txu39,txu6,txu7,txu9,wcu24,wcu8	hct43,hct70,hcu15,hcu2,hcu43,hcu9,not13,not19,not2,not24,not4,not46,not7,not8,nou1,nou102,nou107,nou108,nou130,nou132,nou133,nou33,nou61,txt38
chr9	1879649	CPIJ000926	C	T	ACG	ATG	2	117	8	58	51	21	30	2	9	6	49	4.24004e-05	-0.250474	0.274725	0.647059	0.65625	0.651654	0.649573	0.00285595	-2.98283	wcu10,wcu20	txt23,txt29,txu8,wcu11,wcu15,wcu18,wcu19,wcu5,wcu6	hct60,hct61,hcu2,not11,nou108,txu6	hct41,hct42,hct46,hct50,hct51,hct56,hct64,hct70,hct73,hcu12,hcu13,hcu15,hcu31,hcu32,not13,not19,not2,not24,not4,not43,not46,not7,nou107,nou124,nou127,nou129,nou130,nou132,nou133,nou33,nou39,nou61,txt14,txt20,txt36,txt40,txt7,txu11,txu12,txu13,txu2,txu21,txu22,txu39,txu4,txu43,txu7,wcu16,wcu24
chr9	1879652	CPIJ000926	A	T	AAC	ATC	2	117	8	58	51	21	30	2	9	6	49	4.24004e-05	-0.250474	0.274725	0.647059	0.65625	0.651654	0.649573	0.00285595	-2.98283	wcu10,wcu20	txt23,txt29,txu8,wcu11,wcu15,wcu18,wcu19,wcu5,wcu6	hct60,hct61,hcu2,not11,nou108,txu6	hct41,hct42,hct46,hct50,hct51,hct56,hct64,hct70,hct73,hcu12,hcu13,hcu15,hcu31,hcu32,not13,not19,not2,not24,not4,not43,not46,not7,nou107,nou124,nou127,nou129,nou130,nou132,nou133,nou33,nou39,nou61,txt14,txt20,txt36,txt40,txt7,txu11,txu12,txu13,txu2,txu21,txu22,txu39,txu4,txu43,txu7,wcu16,wcu24
chr9	1879653	CPIJ000926	C	T	AAC	AAT	3	117	8	58	51	21	30	2	9	6	49	4.24004e-05	-0.250474	0.274725	0.647059	0.65625	0.651654	0.649573	0.00285595	-2.98283	wcu10,wcu20	txt23,txt29,txu8,wcu11,wcu15,wcu18,wcu19,wcu5,wcu6	hct60,hct61,hcu2,not11,nou108,txu6	hct41,hct42,hct46,hct50,hct51,hct56,hct64,hct70,hct73,hcu12,hcu13,hcu15,hcu31,hcu32,not13,not19,not2,not24,not4,not43,not46,not7,nou107,nou124,nou127,nou129,nou130,nou132,nou133,nou33,nou39,nou61,txt14,txt20,txt36,txt40,txt7,txu11,txu12,txu13,txu2,txu21,txu22,txu39,txu4,txu43,txu7,wcu16,wcu24
chr9	1879617	CPIJ000926	A	G	GGA	GGG	3	121	13	57	51	21	30	3	9	10	48	4.85105e-05	-0.24641	0.283019	0.659091	0.636364	0.647727	0.652893	0.00330201	-2.93813	wcu10,wcu12,wcu20	txt23,txt29,txu8,wcu11,wcu15,wcu18,wcu19,wcu4,wcu6	hct60,hct61,hcu2,hcu30,not11,not8,nou108,txt20,txu20,txu6	hct41,hct42,hct46,hct50,hct51,hct56,hct64,hct70,hct73,hcu12,hcu13,hcu15,hcu31,hcu32,not13,not19,not2,not24,not4,not43,not46,not7,nou102,nou107,nou124,nou127,nou129,nou132,nou133,nou134,nou33,nou39,nou61,txt14,txt40,txu11,txu12,txu13,txu2,txu21,txu22,txu39,txu4,txu43,txu7,wcu16,wcu24,wcu8
chr104	252767	CPIJ005959	A	G	CAA	CAG	3	120	30	7	83	29	54	3	0	27	7	0.000134184	-0.281216	0.136249	0.386364	0.90625	0.646307	0.525	0.00565662	-2.76705	not40,txt19,txt23		hct43,hct46,hct51,hct54,hct61,hcu31,hcu43,not11,not13,not15,not46,not8,nou1,nou107,nou108,nou127,nou130,nou132,nou134,nou30,nou33,nou39,nou61,txt40,txu3,txu9,wcu24	hct50,hct65,hct70,hct73,hcu12,hcu17,txu4
chr104	252768	CPIJ005959	G	A	GTT	ATT	1	120	30	7	83	29	54	3	0	27	7	0.000134184	-0.281216	0.136249	0.386364	0.90625	0.646307	0.525	0.00565662	-2.76705	not40,txt19,txt23		hct43,hct46,hct51,hct54,hct61,hcu31,hcu43,not11,not13,not15,not46,not8,nou1,nou107,nou108,nou127,nou130,nou132,nou134,nou30,nou33,nou39,nou61,txt40,txu3,txu9,wcu24	hct50,hct65,hct70,hct73,hcu12,hcu17,txu4
chr104	252773	CPIJ005959	A	G	TTA	TTG	3	120	30	7	83	29	54	3	0	27	7	0.000134184	-0.281216	0.136249	0.386364	0.90625	0.646307	0.525	0.00565662	-2.76705	not40,txt19,txt23		hct43,hct46,hct51,hct54,hct61,hcu31,hcu43,not11,not13,not15,not46,not8,nou1,nou107,nou108,nou127,nou130,nou132,nou134,nou30,nou33,nou39,nou61,txt40,txu3,txu9,wcu24	hct50,hct65,hct70,hct73,hcu12,hcu17,txu4
chr140	179476	CPIJ007135	G	A	CAG (CTG)	CAA (TTG)	1	71	5	13	53	20	33	0	1	5	12	0.000673312	-0.312842	0.113793	0.34	0.952381	0.64619	0.521127	0.0301647	-2.16792		txt35	hct61,hcu18,not8,txt38,wcu24	azu8,hcu5,not2,not24,not4,txt36,txt7,txu11,txu3,txu31,txu7,txu9
chr140	179481	CPIJ007135	T	A	GTT (AAC)	GAT (ATC)	2	71	5	13	53	20	33	0	1	5	12	0.000673312	-0.312842	0.113793	0.34	0.952381	0.64619	0.521127	0.0301647	-2.16792		txt35	hct61,hcu18,not8,txt38,wcu24	azu8,hcu5,not2,not24,not4,txt36,txt7,txu11,txu3,txu31,txu7,txu9
chr281	97920	CPIJ010805	T	A	TCC (GGA)	ACC (GGT)	3	125	37	7	81	30	51	3	2	34	5	0.00168519	-0.233115	0.270455	0.433333	0.857143	0.645238	0.552	0.0151306	-2.42924	not40,txt3,wcu18	wcu17,wcu5	azu19,hct51,hct53,hct54,hct61,hct66,hct73,hcu12,hcu15,hcu17,hcu2,hcu5,hcu8,not15,not24,not7,not8,nou107,nou124,nou127,nou129,nou130,nou133,nou134,nou30,nou33,nou39,txt20,txt38,txt40,txu22,txu3,txu9,wcu21	hct46,hct64,hcu31,nou132,wcu8
chr140	179074	CPIJ007135	C	T	GGC (GCC)	GGT (ACC)	1	43	4	5	34	12	22	0	0	4	5	0.00775369	-0.352941	0	0.290323	1	0.645161	0.488372	0.11182	-1.59006			hct61,not2,txu31,wcu24	azu8,not8,txt7,txu3,txu7
chr140	179331	CPIJ007135	C	T	GCC (GGC)	GTC (GAC)	2	66	5	12	49	18	31	0	1	5	11	0.00214902	-0.298381	0.127572	0.340426	0.947368	0.643897	0.515152	0.0469878	-1.98641		txt35	hct61,hcu18,not8,txt38,wcu24	azu8,hcu5,not2,not24,not4,txt36,txt7,txu11,txu3,txu31,txu7
chr140	179342	CPIJ007135	C	T	CCA (TGG)	TCA (TGA)	3	66	5	12	49	18	31	0	1	5	11	0.00214902	-0.298381	0.127572	0.340426	0.947368	0.643897	0.515152	0.0469878	-1.98641		txt35	hct61,hcu18,not8,txt38,wcu24	azu8,hcu5,not2,not24,not4,txt36,txt7,txu11,txu3,txu31,txu7
chr512	34374	CPIJ013918	T	C	CAT	CAC	3	99	19	26	54	19	35	4	2	15	24	0.000394147	-0.239176	0.233918	0.527027	0.76	0.643514	0.585859	0.0074005	-2.67826	txt23,txt5,wcu25,wcu4	txt3,wcu6	azu8,hct41,hct42,hct46,hct53,hct73,hcu16,hcu5,hcu9,nou39,txt20,txt38,txu3,txu4,wcu13	hct51,hct64,hcu13,hcu15,hcu17,hcu18,hcu30,not14,not15,not43,not7,nou107,nou124,nou127,nou129,nou130,nou132,nou133,nou30,txt36,txu13,txu20,txu22,txu9
chr631	190044	CPIJ015248	C	T	TTC	TTT	3	117	19	9	89	31	58	0	1	19	8	0.000134854	-0.294261	0.106912	0.317647	0.96875	0.643199	0.495726	0.0127254	-2.49136		txt39	hct42,hct64,hct66,hct73,hcu12,hcu16,hcu43,not13,not14,nou104,nou130,nou134,nou30,txt14,txt20,txt40,txu13,txu3,txu43	hct51,hct70,hcu30,not24,nou102,txu14,txu2,txu21
chr631	190065	CPIJ015248	C	T	CGC	CGT	3	117	19	9	89	31	58	0	1	19	8	0.000134854	-0.294261	0.106912	0.317647	0.96875	0.643199	0.495726	0.0127254	-2.49136		txt39	hct42,hct64,hct66,hct73,hcu12,hcu16,hcu43,not13,not14,nou104,nou130,nou134,nou30,txt14,txt20,txt40,txu13,txu3,txu43	hct51,hct70,hcu30,not24,nou102,txu14,txu2,txu21
chr196	231606	CPIJ008566	C	T	TTC	TTT	3	125	63	27	35	17	18	9	9	54	18	0.000402756	-0.254945	0.317647	0.8	0.485714	0.642857	0.712	0.10322	-1.62944	azu6,txt24,txt35,wcu10,wcu11,wcu15,wcu18,wcu19,wcu4	azu1,azu28,azu5,txt19,txt23,txt29,txt39,txu40,wcu1	azu19,azu8,hct41,hct42,hct43,hct46,hct53,hct64,hct65,hct70,hct73,hcu12,hcu16,hcu17,hcu30,hcu31,hcu32,hcu43,hcu5,hcu8,hcu9,not11,not13,not19,not4,not43,not46,not7,not8,nou104,nou108,nou124,nou129,nou133,nou30,nou33,nou39,txt14,txt26,txt36,txt40,txu14,txu18,txu2,txu22,txu3,txu31,txu39,txu4,txu43,txu6,txu9,wcu13,wcu16	hct51,hct56,hct60,hct61,hct66,hcu13,hcu2,nou1,nou107,nou127,nou134,nou61,txt7,txu11,txu12,txu20,txu21,txu7
chr426	204374	CPIJ013027	G	C	GAG (CTC)	CAG (CTG)	3	121	52	15	54	21	33	9	2	43	13	0.000631594	-0.230352	0.296066	0.629213	0.65625	0.642732	0.636364	0.0090326	-2.61082	azu1,azu3,azu6,txt5,txu8,wcu12,wcu14,wcu4,wcu5	txt23,txt39	azu8,hct42,hct51,hct53,hct56,hct65,hct66,hct73,hcu13,hcu18,hcu30,hcu31,hcu32,hcu5,hcu8,hcu9,not15,not7,not8,nou107,nou124,nou127,nou130,nou133,nou39,txt20,txt7,txu11,txu12,txu13,txu18,txu2,txu21,txu3,txu31,txu39,txu4,txu6,txu7,txu9,wcu13,wcu16,wcu8	azu19,hct41,hct60,hcu17,hcu2,not2,not4,not46,nou33,txt26,txt38,txt8,wcu24
chr104	253131	CPIJ005959	C	A	CCA	ACA	1	119	30	7	82	27	55	3	0	27	7	0.000263528	-0.261086	0.149051	0.382022	0.9	0.641011	0.512605	0.00951063	-2.59313	not40,txt19,txt23		hct43,hct46,hct51,hct54,hct61,hcu31,hcu43,not11,not13,not15,not46,not8,nou1,nou107,nou108,nou127,nou130,nou132,nou134,nou30,nou33,nou39,nou61,txt40,txu3,txu9,wcu24	hct50,hct65,hct70,hct73,hcu12,hcu17,txu4
chr512	35761	CPIJ013918	C	T	CTC	CTT	3	101	21	44	36	17	19	9	5	12	39	2.45981e-05	-0.29791	0.235948	0.728571	0.548387	0.638479	0.673267	0.000464189	-3.50061	txt13,txt23,txt29,txt35,txt5,txu8,wcu14,wcu25,wcu4	txt3,txt39,wcu1,wcu19,wcu6	azu8,hct41,hct42,hct46,hct53,hct70,hct73,hcu8,hcu9,txt20,txu3,txu4	azu19,hct50,hct51,hct61,hct64,hcu13,hcu15,hcu16,hcu17,hcu18,hcu2,hcu30,hcu32,hcu5,not14,not15,not43,not46,not7,nou107,nou124,nou127,nou129,nou130,nou132,nou133,nou30,nou39,txt26,txt36,txt38,txt40,txu13,txu14,txu2,txu20,txu22,txu9,wcu13
chr104	241145	CPIJ005953	A	T	CAA	CAT	3	115	24	7	84	28	56	2	0	22	7	0.000235515	-0.280702	0.111111	0.341176	0.933333	0.637255	0.495652	0.0103786	-2.56295	not40,txt19		hct50,hct61,hct73,hcu17,hcu31,hcu32,not11,not13,not15,not46,not8,nou107,nou108,nou127,nou130,nou132,nou134,nou30,nou33,nou39,txu3,wcu24	hct43,hct46,hct54,hct65,hct70,hcu12,hcu43
chr247	463446	CPIJ009473	T	C	TTT	TTC	3	49	1	44	4	3	1	1	6	0	38	0.000591497	-0.603933	0.0570175	0.974359	0.3	0.637179	0.836735	0.00146699	-3.18114	wcu4	azu28,txt19,txt29,txt39,txu8,wcu20		azu19,azu8,hct42,hct50,hct51,hct54,hct60,hct64,hct73,hcu12,hcu13,hcu15,hcu16,hcu17,hcu2,hcu30,hcu32,hcu8,hcu9,not14,not15,not19,not46,nou129,nou134,nou30,nou33,txt36,txt38,txt7,txt8,txu11,txu12,txu20,txu21,txu3,txu31,txu7
chr247	463452	CPIJ009473	T	C	ATT	ATC	3	49	1	44	4	3	1	1	6	0	38	0.000591497	-0.603933	0.0570175	0.974359	0.3	0.637179	0.836735	0.00146699	-3.18114	wcu4	azu28,txt19,txt29,txt39,txu8,wcu20		azu19,azu8,hct42,hct50,hct51,hct54,hct60,hct64,hct73,hcu12,hcu13,hcu15,hcu16,hcu17,hcu2,hcu30,hcu32,hcu8,hcu9,not14,not15,not19,not46,nou129,nou134,nou30,nou33,txt36,txt38,txt7,txt8,txu11,txu12,txu20,txu21,txu3,txu31,txu7
chr247	463453	CPIJ009473	C	T	CTG	TTG	1	49	1	44	4	3	1	1	6	0	38	0.000591497	-0.603933	0.0570175	0.974359	0.3	0.637179	0.836735	0.00146699	-3.18114	wcu4	azu28,txt19,txt29,txt39,txu8,wcu20		azu19,azu8,hct42,hct50,hct51,hct54,hct60,hct64,hct73,hcu12,hcu13,hcu15,hcu16,hcu17,hcu2,hcu30,hcu32,hcu8,hcu9,not14,not15,not19,not46,nou129,nou134,nou30,nou33,txt36,txt38,txt7,txt8,txu11,txu12,txu20,txu21,txu3,txu31,txu7
chr9	1879608	CPIJ000926	G	T	CGG	CGT	3	121	11	57	53	21	32	3	9	8	48	0.000115363	-0.228226	0.307692	0.636364	0.636364	0.636364	0.636364	0.0052275	-2.79267	wcu10,wcu12,wcu20	txt23,txt29,txu8,wcu11,wcu15,wcu18,wcu19,wcu4,wcu6	hct60,hcu2,not11,not8,nou108,txt20,txu20,txu6	hct41,hct42,hct46,hct50,hct51,hct56,hct64,hct70,hct73,hcu12,hcu13,hcu15,hcu31,hcu32,not13,not19,not2,not24,not4,not43,not46,not7,nou102,nou107,nou124,nou127,nou129,nou132,nou133,nou134,nou33,nou39,nou61,txt14,txt40,txu11,txu12,txu13,txu2,txu21,txu22,txu39,txu4,txu43,txu7,wcu16,wcu24,wcu8
chr281	98370	CPIJ010805	A	G	AAT (ATT)	GAT (ATC)	3	124	32	7	85	30	55	2	2	30	5	0.00359337	-0.222506	0.275	0.388889	0.882353	0.635621	0.524194	0.0242508	-2.25313	not40,txt3	wcu17,wcu5	azu19,hct46,hct53,hct66,hct73,hcu12,hcu15,hcu18,hcu5,hcu8,not14,not15,not24,not8,nou107,nou124,nou127,nou130,nou132,nou133,nou134,nou30,nou39,txt20,txt38,txu22,txu3,txu9,wcu21,wcu8	hct64,hcu31,not7,nou104,nou129
chr104	253172	CPIJ005959	T	C	AGT	AGC	3	119	29	7	83	27	56	3	0	26	7	0.00044812	-0.255534	0.155556	0.370787	0.9	0.635393	0.504202	0.0120015	-2.5121	not40,txt19,txt23		hct43,hct46,hct51,hct54,hct61,hcu31,hcu43,not11,not13,not15,not46,not8,nou1,nou107,nou108,nou130,nou132,nou134,nou30,nou33,nou39,nou61,txt40,txu3,txu9,wcu24	hct50,hct65,hct70,hct73,hcu12,hcu17,txu4
chr281	98695	CPIJ010805	C	T	CTC (GAG)	TTC (GAA)	3	120	42	43	35	16	19	9	8	33	35	0.000147952	-0.26183	0.288228	0.781609	0.484848	0.633229	0.7	0.00974972	-2.58458	azu6,sebq,txt29,txt3,txu40,txu8,wcu19,wcu20,wcu4	not40,txt21,txt35,wcu14,wcu17,wcu18,wcu2,wcu5	azu19,hct41,hct42,hct50,hct51,hct53,hct61,hct65,hcu18,hcu2,not11,not13,not15,not4,not7,not8,nou104,nou107,nou108,nou124,nou130,nou132,txt14,txt38,txu11,txu13,txu2,txu3,txu31,txu39,txu6,txu9,wcu13	hct43,hct46,hct54,hct64,hct66,hct70,hct73,hcu12,hcu15,hcu17,hcu31,hcu32,hcu43,hcu5,hcu8,hcu9,not19,not2,not24,not46,nou127,nou129,nou133,nou30,nou33,nou39,txt20,txt40,txu14,txu20,txu21,txu22,wcu21,wcu24,wcu8
chr512	30275	CPIJ013917	A	G	AAA (TTT)	GAA (TTC)	3	125	27	43	55	22	33	8	5	19	38	8.56364e-05	-0.240708	0.284211	0.633333	0.628571	0.630952	0.632	0.0021083	-3.07454	txt21,txt24,txt29,txt31,txu40,txu8,wcu1,wcu6	txt23,txt3,txt5,wcu25,wcu4	azu19,hct46,hct50,hct54,hct66,hcu12,hcu17,hcu8,not46,nou102,nou107,nou133,txt26,txt7,txu14,txu18,txu39,txu4,wcu24	azu8,hct41,hct42,hct51,hct53,hct61,hct64,hct70,hct73,hcu13,hcu15,hcu16,hcu18,hcu2,hcu30,hcu5,hcu9,not14,not15,not43,not7,nou124,nou127,nou129,nou130,nou132,nou30,nou33,nou39,txt20,txt36,txt38,txu13,txu20,txu22,txu3,txu9,wcu13
chr104	242747	CPIJ005954	G	A	GTC	ATC	1	114	25	4	85	29	56	2	0	23	4	0.000682212	-0.28057	0.124583	0.325301	0.935484	0.630393	0.491228	0.0144784	-2.44517	not40,txt19		hct43,hct50,hct51,hct54,hct73,hcu17,hcu32,hcu43,not11,not13,not15,nou1,nou107,nou108,nou130,nou132,nou30,nou33,nou39,nou61,txu4,txu9,wcu24	hct70,hcu12,txu12,txu3
chr104	252887	CPIJ005959	C	T	AAC	AAT	3	122	28	6	88	30	58	3	0	25	6	0.000448465	-0.265909	0.156757	0.348315	0.909091	0.628703	0.5	0.0115082	-2.52688	not40,txt19,txt23		hct43,hct46,hct51,hct54,hct61,hcu17,hcu31,hcu43,not11,not13,not15,not46,not8,nou1,nou107,nou108,nou127,nou130,nou132,nou134,nou39,nou61,txt40,txu3,wcu24	hct50,hct65,hct70,hct73,hcu12,txu4
chr247	463514	CPIJ009473	C	T	CCG	CTG	2	51	1	45	5	3	2	1	6	0	39	0.00271575	-0.457143	0.111111	0.95122	0.3	0.62561	0.823529	0.00475125	-2.82343	wcu20	azu28,txt19,txt29,txt39,txu8,wcu4		azu19,azu8,hct42,hct50,hct51,hct54,hct60,hct64,hct73,hcu12,hcu13,hcu15,hcu16,hcu17,hcu2,hcu30,hcu32,hcu8,hcu9,not14,not15,not19,not46,nou129,nou134,nou30,nou33,txt20,txt36,txt38,txt7,txt8,txu11,txu12,txu20,txu21,txu3,txu31,txu7
chr510	164256	CPIJ014218	G	A	GAT (ATC)	AAT (ATT)	3	120	63	35	22	12	10	16	5	47	30	2.84445e-05	-0.349966	0.202492	0.885057	0.363636	0.624347	0.741667	0.00156059	-3.16317	azu1,azu3,azu6,txt13,txt19,txt23,txt24,txt29,txt3,txt5,txu40,txu8,wcu18,wcu2,wcu4,wcu6	azu28,txt31,wcu1,wcu11,wcu14	hct43,hct50,hct51,hct53,hct60,hct61,hct66,hcu12,hcu13,hcu16,hcu18,hcu30,hcu32,not13,not14,not19,not24,not43,not46,not8,nou1,nou102,nou104,nou107,nou108,nou127,nou129,nou130,nou132,nou33,nou39,txt14,txt20,txt26,txt36,txt38,txt8,txu11,txu18,txu2,txu21,txu31,txu39,txu4,txu7,txu9,wcu8	hct41,hct42,hct46,hct54,hct56,hct64,hcu17,hcu2,hcu31,hcu5,hcu8,hcu9,not11,not15,not2,not4,nou133,nou134,nou30,nou61,txt40,txt7,txu12,txu14,txu20,txu22,txu3,txu6,wcu21,wcu24
chr86	262319	CPIJ005332	C	T	CGC (GCG)	TGC (GCA)	3	125	31	2	92	32	60	2	1	29	1	0.00517739	-0.23354	0.241935	0.333333	0.914286	0.62381	0.496	0.0172689	-2.38093	txu8,wcu4	not40	hct41,hct42,hct50,hct53,hct56,hct60,hcu13,hcu16,hcu17,hcu18,hcu31,not11,not13,not14,not2,not4,not43,not7,nou102,nou104,nou108,nou124,nou30,nou61,txt14,txu31,txu9,wcu13,wcu8	txu12
chr512	35005	CPIJ013918	T	A	CTT	CTA	3	106	14	49	43	18	25	4	9	10	40	0.000889183	-0.222176	0.339506	0.666667	0.580645	0.623656	0.641509	0.0139796	-2.45779	txt13,txt5,wcu25,wcu4	azu1,azu28,azu3,azu5,azu6,txt23,txt3,txu8,wcu6	azu19,hct46,hct66,hcu2,hcu8,nou102,nou104,txt14,txu13,txu4	azu8,hct41,hct42,hct43,hct51,hct53,hct61,hct64,hct70,hct73,hcu13,hcu15,hcu16,hcu17,hcu18,hcu30,hcu5,hcu9,not14,not15,not43,not46,not7,nou107,nou124,nou127,nou129,nou130,nou132,nou133,nou30,nou39,txt20,txt36,txt38,txu20,txu22,txu3,txu9,wcu13
chr792	5960	CPIJ016681	T	C	CTT (AAG)	CTC (GAG)	1	124	24	5	95	33	62	2	0	22	5	0.000415178	-0.288545	0.117424	0.303371	0.942857	0.623114	0.483871	0.0110928	-2.53976	txt39,wcu25		hct51,hcu15,not11,not13,not15,not19,not2,not24,not4,not7,not8,nou1,nou127,nou130,nou30,txt14,txt20,txu12,txu14,txu18,txu2,txu4	hcu9,nou108,nou133,nou61,txu6
chr792	5966	CPIJ016681	C	T	ATC (GAT)	ATT (AAT)	1	124	24	5	95	33	62	2	0	22	5	0.000415178	-0.288545	0.117424	0.303371	0.942857	0.623114	0.483871	0.0110928	-2.53976	txt39,wcu25		hct51,hcu15,not11,not13,not15,not19,not2,not24,not4,not7,not8,nou1,nou127,nou130,nou30,txt14,txt20,txu12,txu14,txu18,txu2,txu4	hcu9,nou108,nou133,nou61,txu6
chr247	466511	CPIJ009474	T	C	TTG	CTG	1	32	0	29	3	2	1	0	5	0	24	0.0177304	-0.494253	0.104167	0.96	0.285714	0.622857	0.8125	0.0468283	-1.98785		txt31,txt5,txu40,wcu4,wcu6		azu19,azu8,hct42,hct61,hct64,hct66,hct73,hcu12,hcu13,hcu2,not15,not19,not46,not8,nou33,txt20,txt36,txt7,txt8,txu12,txu18,txu21,txu3,txu31
chr426	205358	CPIJ013027	A	C	AAG (CTT)	CAG (CTG)	3	125	42	5	78	28	50	7	0	35	5	0.00274326	-0.224359	0.277778	0.444444	0.8	0.622222	0.544	0.0161001	-2.40664	azu6,txt23,txt24,txt39,txu8,wcu12,wcu4		azu8,hct41,hct53,hct56,hcu13,hcu17,hcu18,hcu32,hcu5,hcu9,not15,not2,not46,not7,not8,nou127,nou133,nou30,nou33,nou39,txt38,txt7,txu11,txu18,txu2,txu21,txu3,txu31,txu39,txu4,txu6,txu7,wcu13,wcu16,wcu24	hct60,hcu2,hcu30,txt26,txt8
chr140	184936	CPIJ007135	C	A	CTC (GAG)	ATC (GAT)	3	121	27	12	82	29	53	3	2	24	10	0.00291788	-0.216404	0.290752	0.390805	0.852941	0.621873	0.520661	0.0263925	-2.22039	not40,txt3,wcu12	wcu4,wcu6	hct46,hct50,hct51,hct54,hct56,hcu15,not13,not43,not7,nou1,nou108,nou124,nou132,nou33,nou39,nou61,txt20,txt38,txt7,txu14,txu2,txu3,wcu13,wcu21	hct41,hct53,hcu18,hcu30,hcu32,nou102,nou104,txt26,txu20,txu4
chr104	246243	CPIJ005956	G	A	GAC	AAC	1	122	29	6	87	31	56	4	0	25	6	0.00112543	-0.258761	0.195292	0.356322	0.885714	0.621018	0.508197	0.013562	-2.46866	not40,txt19,txt23,wcu14		hct50,hct51,hct70,hct73,hcu17,hcu31,hcu32,not13,not15,not46,not8,nou1,nou107,nou108,nou127,nou130,nou132,nou134,nou30,nou33,nou39,nou61,txt40,txu4,wcu24	hct43,hct46,hct54,hcu12,hcu43,txu3
chr512	35191	CPIJ013918	A	C	TCA	TCC	3	122	36	72	14	10	4	12	13	24	59	2.7386e-07	-0.503175	0.107042	0.954023	0.285714	0.619869	0.762295	8.53432e-05	-3.92888	txt13,txt19,txt24,txt29,txt35,txt5,txu40,wcu10,wcu14,wcu15,wcu17,wcu5	not40,sebq,txt21,txt23,txt3,txt39,txu8,wcu1,wcu12,wcu19,wcu25,wcu4,wcu6	azu8,hct46,hct54,hct56,hct60,hct61,hct66,hct70,hcu8,nou1,nou102,nou104,txt14,txt7,txt8,txu11,txu12,txu18,txu31,txu39,txu4,txu43,txu7,wcu13	azu19,hct41,hct42,hct43,hct50,hct51,hct53,hct64,hct73,hcu12,hcu13,hcu15,hcu16,hcu17,hcu18,hcu2,hcu30,hcu32,hcu43,hcu5,hcu9,not11,not13,not14,not15,not2,not24,not43,not46,not7,not8,nou107,nou108,nou124,nou127,nou129,nou130,nou132,nou133,nou134,nou30,nou33,nou39,nou61,txt20,txt26,txt36,txt38,txt40,txu13,txu14,txu2,txu20,txu22,txu3,txu9,wcu16,wcu21,wcu24
chr512	35443	CPIJ013918	C	T	TTC	TTT	3	117	28	40	49	20	29	12	2	16	38	3.69641e-05	-0.260015	0.252174	0.650602	0.588235	0.619419	0.632479	0.000330297	-3.5903	txt13,txt19,txt23,txt29,txt35,txt5,txu8,wcu1,wcu12,wcu19,wcu25,wcu4	txt3,wcu6	azu8,hct41,hct42,hct46,hct53,hct66,hct73,hcu12,hcu8,not46,txt38,txt8,txu11,txu14,txu4,txu7	azu19,hct51,hct61,hct64,hct70,hcu13,hcu15,hcu16,hcu17,hcu18,hcu2,hcu30,hcu5,hcu9,not14,not15,not19,not43,not7,nou107,nou124,nou127,nou129,nou130,nou132,nou133,nou30,nou33,nou39,txt20,txt26,txt36,txu13,txu20,txu22,txu3,txu9,wcu13
chr792	5789	CPIJ016681	T	G	GAT (ATC)	GAG (CTC)	1	123	22	6	95	33	62	2	0	20	6	0.000415178	-0.288545	0.117424	0.295455	0.942857	0.619156	0.479675	0.0123562	-2.5018	txt39,wcu25		hct51,hcu15,not11,not13,not15,not2,not24,not4,not7,not8,nou1,nou127,nou130,nou30,txt14,txu12,txu14,txu18,txu2,txu4	hcu9,not19,nou108,nou133,nou61,txu6
chr278	371841	CPIJ010546	C	A	CGT (ACG)	AGT (ACT)	3	110	21	25	64	24	40	4	4	17	21	0.00226852	-0.205986	0.338983	0.487179	0.75	0.61859	0.563636	0.0286865	-2.18777	azu1,azu3,wcu18,wcu2	wcu14,wcu19,wcu20,wcu6	hct43,hct53,hct56,hcu30,hcu43,not15,not2,not46,not8,nou127,nou129,nou130,nou134,txu13,txu3,txu43,txu9	azu8,hct42,hct66,hcu13,hcu16,hcu32,hcu8,hcu9,not13,not19,not24,not4,nou1,txt38,txt40,txu14,txu18,txu21,txu22,txu4,wcu13
chr512	30203	CPIJ013917	G	A	GTC (GAC)	ATC (GAT)	3	110	24	49	37	17	20	11	6	13	43	8.32562e-05	-0.270935	0.273321	0.736842	0.5	0.618421	0.663636	0.000575405	-3.44295	azu1,azu28,azu3,azu5,azu6,txt29,txu40,txu8,wcu15,wcu17,wcu5	txt23,txt3,txt5,wcu25,wcu4,wcu6	azu19,hct50,hct56,hct61,hct66,hcu16,nou1,txu12,txu14,txu2,txu31,txu39,txu43	azu8,hct41,hct42,hct46,hct51,hct53,hct64,hct70,hct73,hcu13,hcu15,hcu17,hcu18,hcu2,hcu30,hcu5,hcu8,hcu9,not14,not15,not43,not46,not7,nou107,nou124,nou127,nou129,nou130,nou132,nou133,nou30,nou39,txt20,txt36,txt38,txu13,txu20,txu22,txu3,txu4,txu9,wcu13,wcu16
chr86	261725	CPIJ005332	G	A	GAC (GTC)	AAC (GTT)	3	125	31	1	93	32	61	2	1	29	0	0.0131574	-0.222874	0.262931	0.322222	0.914286	0.618254	0.488	0.0544042	-1.9236	txu8,wcu4	not40	hct41,hct42,hct50,hct53,hct56,hct60,hcu13,hcu16,hcu17,hcu18,hcu31,not11,not13,not14,not2,not4,not43,nou102,nou104,nou108,nou124,nou130,nou30,nou61,txt14,txu31,txu9,wcu13,wcu8
chr36	427893	CPIJ002678	T	C	ACT	ACC	3	114	20	18	76	26	50	2	3	18	15	0.00544257	-0.199248	0.320513	0.39759	0.83871	0.61815	0.517544	0.0440172	-2.01393	azu3,txt19	txt23,txt5,wcu1	azu8,hct42,hct56,hct70,hct73,hcu8,nou1,nou104,nou133,txt8,txu13,txu18,txu20,txu21,txu31,txu39,txu9,wcu16	hct46,hct50,hct51,hct60,hct65,hcu18,hcu32,hcu43,not46,nou102,nou33,nou39,txt14,txt7,txu3
chr426	204916	CPIJ013027	G	A	CAG (CTG)	CAA (TTG)	1	123	37	10	76	26	50	7	0	30	10	0.00170571	-0.219298	0.269231	0.444444	0.787879	0.616162	0.536585	0.0153989	-2.42286	azu28,azu3,azu6,txt39,txt5,txu8,wcu4		hct42,hct51,hct53,hct56,hct66,hcu13,hcu18,hcu30,hcu32,hcu9,not11,not15,not4,not8,nou124,nou127,nou33,txt38,txt7,txu11,txu13,txu3,txu31,txu39,txu4,txu6,txu7,txu9,wcu13,wcu16	hct60,hcu2,not14,not2,not46,nou130,txt26,txt8,txu2,wcu24
chr196	232328	CPIJ008566	A	C	GAA	GCA	2	124	28	11	85	29	56	3	2	25	9	0.00760312	-0.201176	0.314354	0.377778	0.852941	0.615359	0.508065	0.0374755	-2.08055	azu1,azu5,txt39	txt23,wcu1	azu19,azu8,hct53,hct56,hct61,hct64,hct65,hct66,hct70,hct73,hcu30,hcu43,not11,not43,not46,not7,nou104,nou129,nou30,nou33,nou39,txu20,txu31,txu4,txu43	hct43,hct46,hct60,nou1,txu11,txu12,txu7,wcu16,wcu21
chr86	261776	CPIJ005332	A	T	AAC (GTT)	TAC (GTA)	3	125	34	1	90	31	59	3	1	31	0	0.0170896	-0.205556	0.306972	0.344444	0.885714	0.615079	0.496	0.0676012	-1.82766	txt21,txu8,wcu4	not40	hct41,hct42,hct50,hct53,hct56,hct60,hcu13,hcu16,hcu17,hcu18,hcu2,hcu31,not11,not13,not14,not2,not4,not43,nou102,nou104,nou108,nou124,nou130,nou30,nou61,txt14,txu3,txu31,txu9,wcu13,wcu8
chr36	92402	CPIJ002663	C	T,A	CAC	CAT,CAA	3	125	41	8	76	27	49	7	1	34	7	0.00644282	-0.197368	0.340278	0.455556	0.771429	0.613492	0.544	0.0243336	-2.25182	txt21,txt35,wcu10,wcu12,wcu17,wcu2,wcu5	txt3	hct43,hct54,hct56,hct64,hct65,hct66,hct70,hcu13,hcu43,not11,not13,not19,not24,nou102,nou104,nou108,nou124,nou129,nou132,nou133,nou134,txt14,txt36,txt38,txu11,txu13,txu18,txu31,txu39,txu7,wcu13,wcu16,wcu24,wcu8	hct46,hct50,hct51,hcu15,hcu31,hcu9,wcu21
chr104	248101	CPIJ005957	A	T	GTA	GTT	3	125	60	14	51	20	31	10	5	50	9	0.0187405	-0.164884	0.455882	0.655556	0.571429	0.613492	0.632	0.161503	-1.40003	not40,txt19,txt23,wcu10,wcu11,wcu15,wcu17,wcu19,wcu5,wcu6	azu1,azu28,azu3,azu5,azu6	azu8,hct50,hct51,hct56,hct61,hct64,hct70,hct73,hcu13,hcu15,hcu16,hcu17,hcu18,hcu31,hcu8,not11,not13,not15,not19,not46,not8,nou1,nou107,nou108,nou127,nou129,nou130,nou132,nou134,nou30,nou33,nou39,nou61,txt14,txt20,txt38,txt40,txt7,txu14,txu2,txu20,txu3,txu31,txu4,txu43,txu6,txu9,wcu16,wcu24,wcu8	azu19,hct43,hct46,hct54,hct60,hct65,hcu12,hcu43,txu13
chr792	5148	CPIJ016681	C	A	CTT (AAG)	ATT (AAT)	3	117	20	7	90	29	61	2	0	18	7	0.0013734	-0.263399	0.131466	0.290698	0.935484	0.613091	0.461538	0.0234647	-2.26578	txt39,wcu25		hct51,hcu15,not13,not15,not19,not2,not24,not4,not7,nou1,nou127,nou130,nou30,txt14,txu14,txu18,txu2,txu4	hct61,hcu9,not11,nou108,nou133,nou61,txu6
chr1199	10734	CPIJ018377	T	C	CGT	CGC	3	125	68	20	37	16	21	16	3	52	17	0.00155476	-0.228729	0.335756	0.766667	0.457143	0.611905	0.68	0.0134481	-2.47168	azu28,txt19,txt21,txt23,txt24,txt3,txt31,txt35,txt39,txt5,wcu1,wcu10,wcu11,wcu14,wcu20,wcu25	azu5,txt13,wcu15	hct41,hct43,hct50,hct51,hct54,hct56,hct60,hct61,hcu12,hcu15,hcu17,hcu2,hcu30,hcu31,hcu32,hcu43,hcu5,hcu9,not14,not15,not2,not43,not46,nou102,nou104,nou108,nou124,nou127,nou130,nou133,nou30,nou33,nou39,txt14,txt20,txt26,txt38,txt40,txt8,txu12,txu14,txu18,txu2,txu20,txu22,txu4,txu43,txu9,wcu13,wcu21,wcu24,wcu8	azu8,hct46,hct64,hct65,hcu18,not24,not7,nou107,nou129,nou132,nou61,txt36,txu11,txu39,txu6,txu7,wcu16
chr1199	10737	CPIJ018377	C	G	TCC	TCG	3	125	69	19	37	16	21	15	4	54	15	0.0028929	-0.217479	0.359375	0.766667	0.457143	0.611905	0.68	0.0346353	-2.1126	azu28,txt19,txt21,txt23,txt24,txt3,txt31,txt39,txt5,wcu1,wcu10,wcu11,wcu14,wcu20,wcu25	azu5,txt13,txt35,wcu15	hct41,hct43,hct50,hct51,hct54,hct56,hct60,hct61,hcu12,hcu15,hcu17,hcu2,hcu30,hcu31,hcu32,hcu43,hcu5,hcu9,not14,not15,not2,not43,not46,nou102,nou104,nou108,nou124,nou127,nou129,nou130,nou133,nou30,nou33,nou39,nou61,txt14,txt20,txt26,txt38,txt40,txt8,txu12,txu14,txu18,txu2,txu20,txu22,txu4,txu43,txu9,wcu13,wcu21,wcu24,wcu8	azu8,hct46,hct64,hct65,hcu18,not24,not7,nou107,nou132,txt36,txu11,txu39,txu6,txu7,wcu16
chr104	252539	CPIJ005959	G	A	CTG	CTA	3	120	26	8	86	29	57	4	0	22	8	0.0012464	-0.241971	0.206897	0.344828	0.878788	0.611808	0.491667	0.0206415	-2.31448	not40,txt19,txt23,txt31		hct46,hct51,hct54,hcu31,hcu43,not13,not15,not46,nou1,nou107,nou108,nou127,nou130,nou132,nou30,nou33,nou39,nou61,txt40,txu3,txu9,wcu24	hct43,hct50,hct65,hct70,hct73,hcu12,hcu17,txu4
chr277	494868	CPIJ010480	T	A	ATT	ATA	3	123	45	42	36	15	21	9	9	36	33	0.00307382	-0.207364	0.370588	0.766667	0.454545	0.610606	0.682927	0.0523296	-1.94041	azu1,azu6,txt19,txt21,txt23,txt35,txu40,wcu15,wcu19	azu5,not40,txt24,txt3,txt31,wcu1,wcu10,wcu20,wcu6	azu8,hct46,hct51,hct53,hct70,hct73,hcu18,hcu2,hcu30,hcu9,not13,not14,not19,not24,not4,not46,not8,nou104,nou108,nou124,nou129,nou130,nou134,nou30,nou33,txt20,txt38,txt7,txu12,txu18,txu21,txu22,txu31,txu6,wcu13,wcu16	azu19,hct41,hct43,hct50,hct56,hct64,hct66,hcu12,hcu13,hcu15,hcu17,hcu43,hcu5,hcu8,not11,not43,not7,nou102,nou107,nou127,nou132,nou133,nou39,nou61,txt26,txt36,txt40,txu14,txu2,txu39,txu4,txu43,txu9
chr729	76674	CPIJ016026	G	C	CGC (GCG)	CCC (GGG)	2	113	17	4	92	32	60	0	1	17	3	0.00551994	-0.267826	0.163043	0.25	0.969697	0.609848	0.460177	0.0599332	-1.88128		wcu12	hct50,hct61,hct65,not13,not19,not2,not7,nou107,nou30,nou39,txt8,txu12,txu13,txu20,txu39,wcu16,wcu21	hcu31,nou102,nou108
chr156	130369	CPIJ006721	G	A	GAA (TTC)	AAA (TTT)	3	122	38	2	82	29	53	6	0	32	2	0.00860996	-0.210801	0.304598	0.390805	0.828571	0.609688	0.516393	0.036234	-2.09429	azu6,not40,txt19,txt21,txt23,wcu5		azu8,hct43,hct46,hct50,hct51,hct54,hct64,hct70,hcu12,hcu2,hcu31,hcu43,hcu9,not15,not2,not4,not46,nou102,nou104,nou108,nou129,nou132,nou33,nou39,txt40,txu12,txu18,txu2,txu3,txu43,wcu24,wcu8	hct41,hcu32
chr104	240924	CPIJ005953	A	G,T	AGT	GGT,TGT	1	123	55	6	62	23	39	11	1	44	5	0.0136901	-0.176938	0.408213	0.556818	0.657143	0.606981	0.585366	0.0400329	-2.05341	azu1,azu28,azu3,azu5,azu6,txt19,wcu11,wcu17,wcu19,wcu25,wcu5	sebq	azu19,azu8,hct46,hct50,hct51,hct53,hct54,hct56,hct64,hct66,hct70,hct73,hcu13,hcu15,hcu16,hcu17,hcu18,hcu31,hcu43,not11,not13,not15,not19,not46,not8,nou1,nou108,nou124,nou129,nou130,nou132,nou134,nou39,nou61,txt14,txt20,txt38,txu14,txu20,txu3,txu4,txu43,wcu24,wcu8	hct43,hct65,hcu12,hcu32,txu12
chr25	1410043	CPIJ001759	T	C	TTT	TTC	3	122	46	41	35	15	20	13	6	33	35	0.000800957	-0.233259	0.323625	0.772727	0.441176	0.606952	0.680328	0.00644061	-2.72446	azu28,azu5,not40,txt13,txt31,txt35,txt39,txu40,txu8,wcu11,wcu14,wcu15,wcu25	azu3,txt19,txt3,txt5,wcu1,wcu6	azu19,hct41,hct42,hct46,hct50,hct56,hct60,hct73,hcu12,hcu13,hcu31,hcu9,not14,not2,not24,not4,not43,not46,not7,nou102,nou104,nou107,nou108,nou134,nou33,nou39,txt20,txt38,txu11,txu6,txu7,wcu21,wcu24	azu8,hct53,hct54,hct64,hct70,hcu15,hcu16,hcu18,hcu30,hcu32,hcu5,hcu8,not11,not13,not15,not19,nou1,nou127,nou129,nou130,nou30,nou61,txt36,txt7,txu12,txu14,txu21,txu22,txu3,txu39,txu4,txu43,txu9,wcu13,wcu16
chr277	494835	CPIJ010480	A	G	CCA	CCG	3	123	44	42	37	15	22	10	8	34	34	0.00311159	-0.20228	0.373856	0.755556	0.454545	0.605051	0.674797	0.0346663	-2.11224	azu1,azu6,txt19,txt21,txt23,txt35,txu40,wcu15,wcu19,wcu20	azu5,not40,txt24,txt3,txt31,wcu1,wcu10,wcu6	azu8,hct46,hct51,hct53,hct70,hct73,hcu18,hcu2,hcu30,hcu9,not13,not14,not19,not24,not46,not8,nou104,nou108,nou124,nou129,nou130,nou134,nou33,txt20,txt38,txt7,txu12,txu14,txu18,txu21,txu31,txu6,wcu13,wcu16	azu19,hct41,hct43,hct50,hct56,hct64,hct66,hcu12,hcu13,hcu15,hcu17,hcu43,hcu5,hcu8,not11,not4,not43,not7,nou102,nou107,nou127,nou132,nou133,nou39,nou61,txt26,txt36,txt40,txu2,txu22,txu39,txu4,txu43,txu9
chr86	261413	CPIJ005332	T	A	TTG (CAA)	ATG (CAT)	3	119	28	2	89	28	61	2	1	26	1	0.0329768	-0.189607	0.311224	0.306818	0.903226	0.605022	0.462185	0.060166	-1.87958	txu8,wcu4	not40	hct41,hct42,hct50,hct53,hct56,hct60,hcu13,hcu16,hcu17,hcu18,hcu31,not13,not2,not4,not43,nou102,nou104,nou108,nou124,nou130,nou30,nou61,txt14,txu31,txu9,wcu8	wcu13
chr281	98506	CPIJ010805	T	A	TCC (GGA)	ACC (GGT)	3	125	32	1	92	31	61	4	0	28	1	0.0135562	-0.219309	0.262366	0.322222	0.885714	0.603968	0.48	0.0429495	-2.0242	not40,txt3,wcu17,wcu5		azu19,hct53,hct66,hct73,hcu12,hcu18,hcu31,hcu5,hcu8,not14,not15,not24,not7,not8,nou104,nou107,nou127,nou129,nou132,nou133,nou134,nou30,nou39,txt20,txt38,txu3,wcu21,wcu8	hct64
chr281	98509	CPIJ010805	A	G	ATT (AAT)	GTT (AAC)	3	125	32	1	92	31	61	4	0	28	1	0.0135562	-0.219309	0.262366	0.322222	0.885714	0.603968	0.48	0.0429495	-2.0242	not40,txt3,wcu17,wcu5		azu19,hct53,hct66,hct73,hcu12,hcu18,hcu31,hcu5,hcu8,not14,not15,not24,not7,not8,nou104,nou107,nou127,nou129,nou132,nou133,nou134,nou30,nou39,txt20,txt38,txu3,wcu21,wcu8	hct64
chr229	404552	CPIJ009404	G	A	GAC (GTC)	AAC (GTT)	3	122	30	9	83	29	54	5	1	25	8	0.00721061	-0.203564	0.317914	0.37931	0.828571	0.603941	0.508197	0.0298704	-2.1718	txt23,txt24,txt29,txu40,wcu11	not40	hct41,hct51,hct56,hct66,hcu15,hcu32,hcu5,hcu8,hcu9,not13,not14,not43,not7,nou102,nou104,nou108,nou124,nou134,nou39,nou61,txt14,txu18,txu21,txu22,txu9	hct53,hct73,hcu13,hcu31,not11,not46,nou33,wcu16
chr140	185305	CPIJ007135	G	A	CGT (ACG)	CAT (ATG)	2	91	6	42	43	15	28	0	9	6	33	0.0290546	-0.148837	0.466667	0.58209	0.625	0.603545	0.593407	0.169414	-1.37409		not40,txt13,txt35,txu40,txu8,wcu18,wcu25,wcu4,wcu6	hct56,hct66,hcu32,nou108,txt26,txu18	azu8,hct41,hct46,hct53,hct54,hct64,hct70,hct73,hcu15,hcu17,hcu18,hcu30,hcu31,not14,not7,nou1,nou102,nou104,nou124,nou132,nou61,txt20,txt38,txt40,txt7,txu12,txu2,txu20,txu3,txu4,txu43,wcu13,wcu21
chr36	427899	CPIJ002678	T	C	GAT	GAC	3	113	21	15	77	25	52	3	2	18	13	0.0110739	-0.18742	0.330909	0.373494	0.833333	0.603414	0.495575	0.0528341	-1.93627	azu3,azu5,txt19	txt23,txt5	azu8,hct42,hct56,hct70,hct73,hcu8,not46,nou1,nou133,txt8,txu13,txu18,txu20,txu21,txu31,txu39,txu9,wcu16	hct46,hct50,hct51,hct60,hct65,hcu18,hcu32,hcu43,nou33,nou39,txt14,txt7,txu3
chr1199	10155	CPIJ018377	T	C	GGT	GGC	3	124	44	31	49	19	30	4	12	40	19	0.0724291	-0.123604	0.566802	0.662921	0.542857	0.602889	0.629032	0.629247	-0.482787	txt21,txt35,wcu10,wcu11	azu28,azu5,txt13,txt19,txt23,txt24,txt31,txt39,txt5,wcu1,wcu14,wcu15	hct41,hct43,hct46,hct50,hct54,hct60,hct61,hcu15,hcu17,hcu18,hcu2,hcu31,hcu43,hcu9,not15,not4,not43,not46,not7,nou102,nou104,nou108,nou124,nou129,nou132,nou134,nou30,nou39,nou61,txt14,txt38,txt40,txu12,txu2,txu20,txu6,txu7,wcu13,wcu21,wcu24	azu8,hct51,hct56,hct64,hct65,hcu12,hcu30,not14,not2,not24,nou107,txt20,txt36,txu11,txu18,txu22,txu39,wcu16,wcu8
chr39	62776	CPIJ003082	T	A	CGT	CGA	3	125	63	16	46	18	28	14	3	49	13	0.0102928	-0.180778	0.414815	0.688889	0.514286	0.601587	0.64	0.0479606	-1.97772	azu6,txt21,txt24,txt3,txt31,txt35,txt5,txu8,wcu10,wcu11,wcu12,wcu18,wcu2,wcu6	wcu17,wcu25,wcu5	hct41,hct42,hct43,hct46,hct50,hct53,hct65,hct73,hcu12,hcu16,hcu17,hcu18,hcu43,hcu5,hcu9,not11,not13,not15,not19,not24,not46,not8,nou1,nou108,nou127,nou129,nou132,nou30,nou33,nou39,txt26,txt40,txt7,txt8,txu11,txu13,txu14,txu2,txu20,txu21,txu22,txu3,txu39,txu43,txu6,txu7,txu9,wcu13,wcu24	hct54,hcu30,not14,not2,not4,not43,nou124,nou130,nou133,nou134,txt36,txu12,wcu8
chr426	205181	CPIJ013027	A	G	ACC (GGT)	GCC (GGC)	3	93	6	39	48	16	32	2	6	4	33	0.0159509	-0.166667	0.4	0.536232	0.666667	0.601449	0.569892	0.0600563	-1.88038	txt5,txu40	azu6,txt24,txt31,txt39,txu8,wcu4	nou104,nou39,txu18,txu2	hct42,hct51,hct53,hct56,hct60,hct66,hcu13,hcu18,hcu2,hcu30,hcu32,hcu9,not14,not15,not2,not4,not46,nou124,nou127,nou130,nou30,nou33,txt26,txt7,txt8,txu11,txu3,txu31,txu39,txu4,txu6,txu7,wcu24
chr182	548966	CPIJ007596	T	C	TGC (GCA)	CGC (GCG)	3	40	0	27	13	6	7	0	7	0	20	0.0807272	-0.202279	0.408333	0.740741	0.461538	0.60114	0.65	0.203646	-1.27123		txt39,txt5,txu40,txu8,wcu17,wcu4,wcu5		hct50,hct53,hct56,hct66,hcu2,hcu30,not2,nou107,txt8,txu11,txu14,txu18,txu20,txu21,txu3,txu31,txu39,txu4,txu7,wcu8
chr36	427890	CPIJ002678	A	C	CTA	CTC	3	114	19	16	79	26	53	2	3	17	13	0.0204007	-0.172251	0.379249	0.361446	0.83871	0.600078	0.491228	0.0905336	-1.69259	azu3,txt19	txt23,txt5,wcu1	azu8,hct42,hct56,hct70,hct73,hcu8,not46,nou1,nou133,txu13,txu18,txu20,txu21,txu31,txu39,txu9,wcu16	hct46,hct50,hct51,hct60,hct65,hcu18,hcu32,hcu43,nou33,nou39,txt14,txt7,txu3
chr140	179167	CPIJ007135	C	T	GAC (GTC)	GAT (ATC)	1	56	2	6	48	16	32	0	0	2	6	0.00935382	-0.333333	0	0.2	1	0.6	0.428571	0.132306	-1.50507			hct61,txu31	azu8,not2,not8,txu3,txu7,wcu24
chr729	76697	CPIJ016026	T	A	TGT (ACA)	AGT (ACT)	3	112	19	4	89	30	59	1	1	18	3	0.0233784	-0.225968	0.245833	0.2625	0.9375	0.6	0.455357	0.0516175	-1.94631	azu6	wcu12	hct50,hct61,hct65,not13,not19,not2,not7,nou107,nou30,nou39,txt8,txu12,txu13,txu20,txu39,txu9,wcu16,wcu21	hcu31,nou102,nou108
chr293	108267	CPIJ010814	C	T,A	CGC (GCG)	CGT,CGA (ACG,TCG)	1	124	66	12	46	18	28	15	2	51	10	0.00980819	-0.180193	0.416275	0.685393	0.514286	0.599839	0.637097	0.0422742	-2.03081	azu28,azu3,azu5,azu6,txt24,txt31,txt35,txt39,txt5,txu40,wcu1,wcu14,wcu15,wcu18,wcu19	txt21,wcu11	azu19,hct41,hct42,hct43,hct50,hct54,hct56,hct60,hct64,hct66,hct70,hcu12,hcu15,hcu16,hcu30,hcu31,hcu32,hcu43,hcu5,not11,not14,not2,not24,not4,not43,not8,nou108,nou124,nou130,nou132,nou30,txt20,txt26,txt40,txt7,txt8,txu11,txu14,txu18,txu20,txu21,txu3,txu4,txu43,txu6,txu7,txu9,wcu13,wcu16,wcu21,wcu24	hct46,hct53,not15,nou134,txt38,txu12,txu13,txu2,txu22,txu31
chr729	76724	CPIJ016026	C	A	CTG (CAG)	ATG (CAT)	3	108	14	5	89	29	60	0	1	14	4	0.015893	-0.242509	0.188088	0.230769	0.966667	0.598718	0.435185	0.106572	-1.61379		wcu12	hct50,hct61,hct65,not13,not19,not2,not7,nou107,nou39,txt8,txu12,txu20,txu39,wcu16	hcu31,nou102,nou108,nou30
chr729	76694	CPIJ016026	T	C	TAA (TTA)	CAA (TTG)	3	113	19	4	90	30	60	1	1	18	3	0.023398	-0.222222	0.25	0.259259	0.9375	0.59838	0.451327	0.0546808	-1.9214	azu6	wcu12	hct50,hct61,hct65,not13,not19,not2,not7,nou107,nou30,nou39,txt8,txu12,txu13,txu20,txu39,txu9,wcu16,wcu21	hcu31,nou102,nou108
chr2	1633820	CPIJ000304	A	G	GAA	GAG	3	89	9	62	18	8	10	3	12	6	50	0.00492616	-0.241437	0.318396	0.848485	0.347826	0.598155	0.719101	0.0282571	-2.1937	azu6,not40,txt13	azu3,txt19,txt24,txt29,txt31,txt35,txt39,txt5,txu40,txu8,wcu18,wcu20	hct66,hcu12,hcu13,hcu17,nou130,nou33	azu19,hct41,hct42,hct43,hct50,hct51,hct73,hcu15,hcu16,hcu18,hcu2,hcu30,hcu31,hcu43,hcu5,hcu8,not11,not13,not15,not24,not4,not43,not46,not7,nou102,nou104,nou124,nou129,nou133,nou39,nou61,txt14,txt20,txt26,txt36,txt40,txt7,txt8,txu12,txu14,txu18,txu2,txu21,txu31,txu39,txu4,txu43,txu6,txu9,wcu24
chr2	1633832	CPIJ000304	T	C	GAT	GAC	3	89	9	62	18	8	10	3	12	6	50	0.00492616	-0.241437	0.318396	0.848485	0.347826	0.598155	0.719101	0.0282571	-2.1937	azu6,not40,txt13	azu3,txt19,txt24,txt29,txt31,txt35,txt39,txt5,txu40,txu8,wcu18,wcu20	hct66,hcu12,hcu13,hcu17,nou130,nou33	azu19,hct41,hct42,hct43,hct50,hct51,hct73,hcu15,hcu16,hcu18,hcu2,hcu30,hcu31,hcu43,hcu5,hcu8,not11,not13,not15,not24,not4,not43,not46,not7,nou102,nou104,nou124,nou129,nou133,nou39,nou61,txt14,txt20,txt26,txt36,txt40,txt7,txt8,txu12,txu14,txu18,txu2,txu21,txu31,txu39,txu4,txu43,txu6,txu9,wcu24
chr104	248350	CPIJ005957	T	G	CAT	CAG	3	125	64	7	54	20	34	15	0	49	7	0.00941181	-0.178063	0.404762	0.622222	0.571429	0.596825	0.608	0.0313822	-2.15219	azu1,azu28,azu3,azu5,azu6,not40,txt19,txt23,txt31,wcu11,wcu15,wcu17,wcu19,wcu5,wcu6		azu19,azu8,hct50,hct51,hct56,hct60,hct61,hct64,hct70,hct73,hcu13,hcu15,hcu16,hcu17,hcu18,hcu31,hcu8,not11,not13,not15,not19,not46,not8,nou1,nou107,nou108,nou127,nou129,nou130,nou132,nou134,nou30,nou33,nou39,nou61,txt40,txt7,txu14,txu2,txu20,txu3,txu31,txu4,txu43,txu6,txu9,wcu16,wcu24,wcu8	hct43,hct46,hct54,hct65,hcu12,hcu43,txu13
chr196	232167	CPIJ008566	G	C	TCG	TCC	3	125	54	24	47	18	29	9	8	45	16	0.044943	-0.137881	0.523088	0.677778	0.514286	0.596032	0.632	0.333822	-0.966443	azu5,azu6,txt35,wcu10,wcu11,wcu15,wcu18,wcu19,wcu4	azu1,azu28,txt19,txt23,txt24,txt29,txu40,wcu1	azu8,hct41,hct42,hct43,hct56,hct61,hct70,hct73,hcu12,hcu16,hcu17,hcu31,hcu32,hcu43,hcu5,hcu8,not11,not13,not19,not4,not43,not46,not7,not8,nou104,nou108,nou124,nou129,nou133,nou30,nou33,nou39,txt14,txt20,txt36,txt40,txu18,txu2,txu20,txu22,txu3,txu39,txu43,txu9,wcu13	hct51,hct66,hcu13,hcu2,hcu9,nou1,nou107,nou127,nou134,nou61,txt26,txt7,txu11,txu21,txu7,wcu21
chr426	205307	CPIJ013027	C	T	CGA (TCG)	TGA (TCA)	3	125	32	3	90	30	60	5	0	27	3	0.0180107	-0.201754	0.30303	0.333333	0.857143	0.595238	0.48	0.0558207	-1.91243	azu6,txt24,txt39,txu8,wcu4		hct53,hct56,hcu13,hcu18,hcu2,hcu30,hcu32,hcu9,not15,not2,not46,nou127,nou30,nou33,txt38,txt7,txu11,txu2,txu3,txu31,txu39,txu4,txu6,txu7,wcu13,wcu16,wcu24	hct60,txt26,txt8
chr510	165126	CPIJ014218	G	A	GAC (GTC)	AAC (GTT)	3	119	41	64	14	8	6	16	7	25	57	2.83178e-05	-0.393914	0.161871	0.931818	0.258065	0.594941	0.756303	2.49792e-05	-4.21499	azu1,azu28,azu3,azu5,azu6,txt13,txt19,txt23,txt24,txt29,txt35,txu40,txu8,wcu18,wcu20,wcu4	txt3,txt31,txt5,wcu1,wcu11,wcu14,wcu6	azu8,hct43,hct53,hct60,hct66,hcu12,hcu13,hcu30,hcu32,hcu43,not14,not19,not43,nou102,nou104,nou107,nou108,txt14,txt20,txt26,txt8,txu21,txu31,txu4,wcu8	hct41,hct42,hct46,hct50,hct51,hct54,hct56,hct61,hct64,hct65,hcu16,hcu17,hcu18,hcu2,hcu31,hcu5,hcu8,hcu9,not11,not13,not15,not2,not24,not4,not46,not8,nou1,nou124,nou127,nou129,nou130,nou132,nou133,nou134,nou30,nou33,nou39,nou61,txt36,txt38,txt40,txt7,txu11,txu12,txu14,txu18,txu2,txu20,txu22,txu3,txu39,txu6,txu7,txu9,wcu16,wcu21,wcu24
chr140	185331	CPIJ007135	G	A	GCA (TGC)	ACA (TGT)	3	96	7	41	48	16	32	1	8	6	33	0.0312484	-0.142322	0.472222	0.549296	0.64	0.594648	0.572917	0.136631	-1.48845	not40	txt13,txt35,txu40,txu8,wcu18,wcu25,wcu4,wcu6	hct56,hct66,hcu32,nou108,txt26,txu18	azu8,hct41,hct46,hct53,hct54,hct64,hct70,hct73,hcu15,hcu17,hcu18,hcu30,hcu31,not14,not7,nou1,nou102,nou104,nou124,nou132,nou61,txt20,txt38,txt40,txt7,txu12,txu2,txu20,txu3,txu4,txu43,wcu13,wcu21
chr448	113983	CPIJ013319	T	C	TTT	TTC	3	125	59	33	33	14	19	15	6	44	27	0.00402358	-0.208242	0.373907	0.788889	0.4	0.594444	0.68	0.0289342	-2.18438	azu1,txt13,txt19,txt21,txt23,txt29,txt31,txt35,txt5,txu40,wcu17,wcu2,wcu20,wcu4,wcu5	azu5,txt24,txt39,txu8,wcu14,wcu15	azu19,hct41,hct43,hct51,hct53,hct60,hct64,hct65,hct66,hcu18,hcu2,hcu43,hcu5,hcu9,not11,not13,not14,not2,nou104,nou108,nou127,nou129,nou130,nou132,nou133,nou134,txt14,txt20,txt36,txt38,txt40,txt7,txt8,txu11,txu12,txu18,txu20,txu22,txu31,txu4,txu43,txu7,txu9,wcu8	hct42,hct46,hct54,hct61,hcu12,hcu15,hcu16,hcu30,hcu31,hcu32,not15,not19,not24,not43,not46,not7,nou107,nou30,nou33,nou39,txt26,txu13,txu14,txu2,txu3,txu39,wcu24
chr1199	10770	CPIJ018377	T	C	GGT	GGC	3	125	66	33	26	12	14	15	8	51	25	0.00394648	-0.22669	0.358086	0.844444	0.342857	0.593651	0.704	0.0841776	-1.72694	azu1,azu28,not40,txt19,txt21,txt23,txt29,txt3,txt39,txu40,wcu1,wcu10,wcu18,wcu20,wcu6	azu5,txt13,txt35,txt5,wcu11,wcu14,wcu15,wcu2	azu8,hct42,hct43,hct50,hct56,hct60,hct61,hct66,hcu12,hcu2,hcu30,hcu31,hcu32,hcu43,hcu5,not11,not13,not4,not43,not46,not8,nou102,nou108,nou124,nou127,nou130,nou133,nou134,nou30,nou33,nou39,txt14,txt20,txt26,txt38,txt40,txt8,txu12,txu14,txu18,txu2,txu20,txu21,txu22,txu3,txu4,txu43,txu9,wcu13,wcu21,wcu24	hct46,hct51,hct54,hct64,hct65,hct70,hcu15,hcu16,hcu18,not15,not2,not24,not7,nou1,nou107,nou129,nou132,nou61,txt36,txu11,txu39,txu6,txu7,wcu16,wcu8
chr104	241651	CPIJ005954	T	C	GGT	GGC	3	125	59	15	51	19	32	14	2	45	13	0.0110575	-0.170302	0.426983	0.644444	0.542857	0.593651	0.616	0.0395861	-2.05804	azu1,azu28,azu3,azu5,azu6,not40,txt19,wcu10,wcu11,wcu15,wcu17,wcu2,wcu25,wcu5	sebq,wcu19	azu19,azu8,hct41,hct50,hct51,hct56,hct64,hct66,hct73,hcu13,hcu15,hcu16,hcu17,hcu18,hcu31,not11,not13,not15,not19,not46,not8,nou1,nou107,nou108,nou127,nou129,nou130,nou132,nou134,nou30,nou33,nou39,nou61,txt14,txt20,txt38,txt40,txt7,txu14,txu20,txu4,txu43,txu9,wcu24,wcu8	hct43,hct46,hct54,hct61,hct65,hct70,hcu12,hcu32,hcu43,txu12,txu13,txu3,wcu21
chr281	97785	CPIJ010805	G	A	GAA (TTC)	AAA (TTT)	3	123	40	8	75	26	49	6	3	34	5	0.090063	-0.132381	0.513986	0.443182	0.742857	0.593019	0.528455	0.202786	-1.27366	not40,txt23,txt3,txt5,wcu1,wcu10	txt21,wcu17,wcu5	azu19,hct46,hct50,hct53,hct61,hct66,hct73,hcu12,hcu15,hcu18,hcu5,hcu8,not15,not24,not43,not7,not8,nou107,nou108,nou124,nou127,nou129,nou130,nou132,nou133,nou134,nou30,txt20,txt38,txu22,txu3,txu43,wcu21,wcu8	hct64,hcu31,nou33,nou39,txu9
chr448	113622	CPIJ013319	G	C	ACG	ACC	3	125	76	5	44	17	27	18	0	58	5	0.0130163	-0.177061	0.420415	0.7	0.485714	0.592857	0.64	0.0380998	-2.07378	azu1,azu5,sebq,txt13,txt19,txt21,txt23,txt24,txt29,txt39,txt5,txu40,txu8,wcu10,wcu14,wcu15,wcu20,wcu25		azu19,hct42,hct46,hct50,hct51,hct53,hct54,hct56,hct61,hct65,hct66,hct73,hcu15,hcu16,hcu17,hcu2,hcu30,hcu31,hcu43,hcu8,not11,not13,not19,not24,not4,not43,not46,not7,not8,nou107,nou129,nou133,nou134,nou30,nou33,nou39,txt14,txt20,txt36,txt38,txt40,txt7,txt8,txu12,txu13,txu14,txu18,txu2,txu20,txu22,txu3,txu31,txu39,txu4,txu6,txu9,wcu13,wcu24	not15,not2,txt26,txu43,txu7
chr278	365920	CPIJ010544	C	T	CCC	TCC	1	100	12	20	68	25	43	2	4	10	16	0.0232666	-0.175339	0.409524	0.376812	0.806452	0.591632	0.51	0.102347	-1.63358	txt3,wcu12	txt13,txt19,txt23,txu40	hct60,hcu12,not43,nou107,txt26,txt36,txu12,txu18,txu31,txu39	not15,not2,not7,not8,nou102,nou108,nou133,nou134,nou30,txt7,txt8,txu11,txu13,txu22,txu43,txu7
chr278	365928	CPIJ010544	C	T	TTC	TTT	3	100	12	20	68	25	43	2	4	10	16	0.0232666	-0.175339	0.409524	0.376812	0.806452	0.591632	0.51	0.102347	-1.63358	txt3,wcu12	txt13,txt19,txt23,txu40	hct60,hcu12,not43,nou107,txt26,txt36,txu12,txu18,txu31,txu39	not15,not2,not7,not8,nou102,nou108,nou133,nou134,nou30,txt7,txt8,txu11,txu13,txu22,txu43,txu7
chr104	241609	CPIJ005954	A	G	CCA	CCG	3	125	58	12	55	20	35	13	2	45	10	0.0250465	-0.156319	0.457692	0.611111	0.571429	0.59127	0.6	0.0672895	-1.82974	azu1,azu28,azu3,azu5,azu6,not40,txt19,wcu11,wcu15,wcu17,wcu2,wcu25,wcu5	wcu10,wcu19	azu19,azu8,hct50,hct51,hct56,hct64,hct66,hct70,hct73,hcu13,hcu15,hcu16,hcu17,hcu18,hcu31,hcu32,not11,not13,not15,not19,not46,not8,nou1,nou107,nou108,nou127,nou129,nou130,nou132,nou134,nou30,nou33,nou39,nou61,txt14,txt20,txt38,txt40,txt7,txu14,txu4,txu43,txu9,wcu24,wcu8	hct43,hct46,hct54,hct61,hct65,hcu12,hcu43,txu13,txu3,wcu21
chr104	241764	CPIJ005954	T	C	GTG	GCG	2	124	57	14	53	19	34	13	2	44	12	0.0239038	-0.158491	0.447368	0.622222	0.558824	0.590523	0.604839	0.0570286	-1.90309	azu1,azu28,azu3,azu5,azu6,not40,txt19,wcu10,wcu11,wcu15,wcu17,wcu25,wcu5	wcu19,wcu2	azu19,azu8,hct41,hct50,hct51,hct56,hct64,hct66,hct70,hct73,hcu13,hcu15,hcu16,hcu17,hcu18,hcu31,not11,not13,not19,not46,not8,nou1,nou107,nou108,nou127,nou129,nou130,nou132,nou134,nou30,nou33,nou39,nou61,txt14,txt20,txt38,txt40,txt7,txu14,txu4,txu43,txu9,wcu24,wcu8	hct43,hct46,hct54,hct61,hct65,hcu12,hcu32,hcu43,txu12,txu13,txu3,wcu21
chr36	432582	CPIJ002680	C	T	CTG	TTG	1	114	19	76	19	9	10	4	17	15	59	0.00390217	-0.251462	0.31746	0.880952	0.3	0.590476	0.72807	0.0522837	-1.94079	not40,txt21,txt35,wcu18	azu3,txt13,txt19,txt23,txt24,txt3,txt31,txt39,txt5,txu8,wcu1,wcu17,wcu2,wcu20,wcu25,wcu4,wcu5	hct66,hcu16,hcu30,not46,not8,nou107,nou130,nou30,nou39,txu12,txu18,txu39,txu43,wcu16,wcu24	azu19,azu8,hct41,hct42,hct43,hct50,hct51,hct53,hct54,hct56,hct60,hct70,hct73,hcu13,hcu15,hcu17,hcu18,hcu31,hcu32,hcu43,hcu5,hcu8,hcu9,not11,not13,not14,not15,not19,not2,not24,not4,not43,not7,nou1,nou102,nou108,nou124,nou127,nou132,nou133,nou33,nou61,txt14,txt26,txt36,txt38,txt40,txt7,txu11,txu14,txu20,txu21,txu3,txu4,txu7,txu9,wcu13,wcu21,wcu8
chr36	432590	CPIJ002680	C	A	ACC	ACA	3	114	19	76	19	9	10	4	17	15	59	0.00390217	-0.251462	0.31746	0.880952	0.3	0.590476	0.72807	0.0522837	-1.94079	not40,txt21,txt35,wcu18	azu3,txt13,txt19,txt23,txt24,txt3,txt31,txt39,txt5,txu8,wcu1,wcu17,wcu2,wcu20,wcu25,wcu4,wcu5	hct66,hcu16,hcu30,not46,not8,nou107,nou130,nou30,nou39,txu12,txu18,txu39,txu43,wcu16,wcu24	azu19,azu8,hct41,hct42,hct43,hct50,hct51,hct53,hct54,hct56,hct60,hct70,hct73,hcu13,hcu15,hcu17,hcu18,hcu31,hcu32,hcu43,hcu5,hcu8,hcu9,not11,not13,not14,not15,not19,not2,not24,not4,not43,not7,nou1,nou102,nou108,nou124,nou127,nou132,nou133,nou33,nou61,txt14,txt26,txt36,txt38,txt40,txt7,txu11,txu14,txu20,txu21,txu3,txu4,txu7,txu9,wcu13,wcu21,wcu8
chr196	231825	CPIJ008566	G	A	CCG	CCA	3	125	56	21	48	18	30	10	7	46	14	0.0623003	-0.130102	0.540541	0.666667	0.514286	0.590476	0.624	0.337	-0.960109	azu5,azu6,txt24,txt35,wcu10,wcu11,wcu15,wcu18,wcu19,wcu4	azu1,azu28,txt19,txt23,txt29,txu40,wcu1	azu8,hct41,hct42,hct43,hct56,hct61,hct70,hct73,hcu12,hcu16,hcu17,hcu31,hcu32,hcu43,hcu5,hcu8,hcu9,not11,not13,not19,not4,not43,not46,not7,not8,nou104,nou108,nou124,nou129,nou30,nou33,txt14,txt26,txt36,txt40,txu18,txu2,txu20,txu22,txu3,txu39,txu43,txu6,txu9,wcu13,wcu21	hct51,hct66,hcu13,hcu2,nou1,nou107,nou127,nou134,nou39,nou61,txt7,txu11,txu21,txu7
chr1224	39141	CPIJ018629	G	T	CGT (ACG)	CTT (AAG)	2	125	40	19	66	23	43	10	2	30	17	0.0111215	-0.168998	0.408967	0.522222	0.657143	0.589683	0.56	0.0340501	-2.11948	azu1,azu5,azu6,not40,txt13,txt24,txt29,txt5,txu40,wcu6	azu3,txt19	hct41,hct60,hct61,hct66,hcu16,hcu2,hcu30,hcu31,not11,not14,not19,not8,nou107,nou108,nou124,nou127,nou133,nou30,nou61,txt14,txt7,txu12,txu13,txu14,txu2,txu20,txu3,txu4,txu43,txu9	azu8,not2,not24,not4,not43,not46,not7,nou102,nou104,nou130,nou132,nou134,nou33,nou39,txt36,txt38,txt40
chr2	1633945	CPIJ000304	A	T	CAC	CTC	2	95	11	69	15	7	8	4	13	7	56	0.00435877	-0.265324	0.288115	0.887324	0.291667	0.589495	0.736842	0.0165671	-2.39618	azu6,not40,txt13,wcu17	azu3,txt19,txt24,txt29,txt3,txt31,txt35,txt39,txt5,txu40,txu8,wcu18,wcu20	hct66,hcu12,hcu13,hcu17,not2,nou130,nou30	azu19,azu8,hct41,hct42,hct43,hct50,hct51,hct60,hct73,hcu15,hcu16,hcu18,hcu2,hcu30,hcu31,hcu43,hcu5,hcu8,not11,not13,not15,not24,not4,not43,not46,not7,not8,nou102,nou104,nou124,nou129,nou133,nou33,nou39,nou61,txt14,txt20,txt26,txt36,txt40,txt7,txt8,txu12,txu14,txu18,txu2,txu20,txu21,txu31,txu39,txu4,txu43,txu6,txu9,wcu13,wcu24
chr2	1633967	CPIJ000304	C	G	AGC	AGG	3	95	11	69	15	7	8	4	13	7	56	0.00435877	-0.265324	0.288115	0.887324	0.291667	0.589495	0.736842	0.0165671	-2.39618	azu6,not40,txt13,wcu17	azu3,txt19,txt24,txt29,txt3,txt31,txt35,txt39,txt5,txu40,txu8,wcu18,wcu20	hct66,hcu12,hcu13,hcu17,not2,nou130,nou30	azu19,azu8,hct41,hct42,hct43,hct50,hct51,hct60,hct73,hcu15,hcu16,hcu18,hcu2,hcu30,hcu31,hcu43,hcu5,hcu8,not11,not13,not15,not24,not4,not43,not46,not7,not8,nou102,nou104,nou124,nou129,nou133,nou33,nou39,nou61,txt14,txt20,txt26,txt36,txt40,txt7,txt8,txu12,txu14,txu18,txu2,txu20,txu21,txu31,txu39,txu4,txu43,txu6,txu9,wcu13,wcu24
chr53	106835	CPIJ003623	C	T	ATC	ATT	3	101	16	63	22	10	12	2	17	14	46	0.0145283	-0.201024	0.407547	0.833333	0.344828	0.58908	0.693069	0.204264	-1.2695	txt21,txt29	azu28,azu3,azu5,azu6,txt19,txt23,txt3,txt35,txu40,wcu10,wcu11,wcu14,wcu15,wcu19,wcu2,wcu20,wcu6	azu19,hct42,hct61,hct70,hct73,hcu12,hcu30,hcu31,hcu43,not43,nou108,nou132,txt20,txu3	azu8,hct43,hct50,hct51,hct54,hct56,hct60,hct64,hct66,hcu13,hcu15,hcu16,hcu18,hcu2,hcu32,hcu5,hcu8,not11,not13,not19,not7,nou104,nou107,nou129,nou130,nou133,txt26,txt36,txt38,txt7,txt8,txu11,txu13,txu14,txu18,txu2,txu21,txu22,txu31,txu39,txu4,txu43,txu7,txu9,wcu16,wcu24
chr729	76838	CPIJ016026	C	A	CCC (GGG)	ACC (GGT)	3	120	31	9	80	27	53	5	2	26	7	0.0498942	-0.153827	0.441667	0.383721	0.794118	0.588919	0.5	0.115423	-1.57428	txt13,txt31,wcu1,wcu25,wcu5	txt3,wcu12	hct41,hct42,hct51,hct53,hct65,not13,not19,not2,not7,not8,nou107,nou108,nou127,nou134,nou30,nou39,txt20,txt38,txu13,txu14,txu2,txu20,txu39,txu43,wcu16,wcu21	azu19,hct61,hcu13,nou102,txt8,txu11,txu7
chr36	432461	CPIJ002680	A	C	CGA	CGC	3	113	20	30	63	20	43	4	5	16	25	0.0240596	-0.14246	0.456061	0.488095	0.689655	0.588875	0.539823	0.103011	-1.63043	azu3,txt21,txt24,txt31	not40,txt23,txt39,txt5,wcu25	hct42,hct73,hcu13,hcu8,not14,not43,not46,nou1,nou30,txt36,txu12,txu18,txu20,txu21,txu39,txu43	azu8,hct43,hct46,hct50,hct51,hct54,hct60,hcu17,hcu18,hcu2,hcu31,hcu32,hcu43,hcu9,nou102,nou108,nou127,nou33,nou39,txt14,txt7,txu11,txu3,txu7,wcu21
chr36	432464	CPIJ002680	G	C	CTG	CTC	3	113	20	30	63	20	43	4	5	16	25	0.0240596	-0.14246	0.456061	0.488095	0.689655	0.588875	0.539823	0.103011	-1.63043	azu3,txt21,txt24,txt31	not40,txt23,txt39,txt5,wcu25	hct42,hct73,hcu13,hcu8,not14,not43,not46,nou1,nou30,txt36,txu12,txu18,txu20,txu21,txu39,txu43	azu8,hct43,hct46,hct50,hct51,hct54,hct60,hcu17,hcu18,hcu2,hcu31,hcu32,hcu43,hcu9,nou102,nou108,nou127,nou33,nou39,txt14,txt7,txu11,txu3,txu7,wcu21
chr109	398123	CPIJ006160	T	C	TTG (CAA)	CTG (CAG)	3	124	32	5	87	29	58	6	0	26	5	0.0147285	-0.190476	0.333333	0.348315	0.828571	0.588443	0.483871	0.0620014	-1.86629	not40,txt31,txt5,txu40,wcu18,wcu25		hct41,hct56,hct64,hct66,hcu13,hcu8,not11,not14,not15,not19,not2,not43,nou102,nou104,nou124,nou127,nou129,nou134,nou30,nou61,txu18,txu20,txu21,txu3,txu9,wcu24	not13,not24,nou1,nou130,nou132
chr140	179408	CPIJ007135	G	A	GCC (GGC)	ACC (GGT)	3	70	6	6	58	20	38	0	1	6	5	0.0567161	-0.233716	0.2375	0.22449	0.952381	0.588435	0.442857	0.234812	-1.18805		txt35	azu8,not2,txt36,txt38,txu3,txu7	hcu5,not24,not4,txt7,txu11
chr36	432521	CPIJ002680	T	C	GTT	GTC	3	116	21	29	66	21	45	4	5	17	24	0.0253445	-0.140967	0.461538	0.476744	0.7	0.588372	0.534483	0.108887	-1.60321	azu3,txt21,txt24,txt31	not40,txt23,txt39,txt5,wcu25	hct42,hct73,hcu13,hcu8,not14,not43,not46,nou1,nou39,txt36,txu12,txu18,txu20,txu21,txu39,txu43,wcu16	azu8,hct43,hct46,hct50,hct51,hct54,hct60,hcu17,hcu18,hcu2,hcu31,hcu32,hcu43,hcu9,nou102,nou108,nou127,nou33,txt14,txt7,txu11,txu3,txu7,wcu21
chr36	432530	CPIJ002680	G	A	GGG	GGA	3	116	21	29	66	21	45	4	5	17	24	0.0253445	-0.140967	0.461538	0.476744	0.7	0.588372	0.534483	0.108887	-1.60321	azu3,txt21,txt24,txt31	not40,txt23,txt39,txt5,wcu25	hct42,hct73,hcu13,hcu8,not14,not43,not46,nou1,nou39,txt36,txu12,txu18,txu20,txu21,txu39,txu43,wcu16	azu8,hct43,hct46,hct50,hct51,hct54,hct60,hcu17,hcu18,hcu2,hcu31,hcu32,hcu43,hcu9,nou102,nou108,nou127,nou33,txt14,txt7,txu11,txu3,txu7,wcu21
chr36	432536	CPIJ002680	A	T	CCA	CCT	3	116	21	29	66	21	45	4	5	17	24	0.0253445	-0.140967	0.461538	0.476744	0.7	0.588372	0.534483	0.108887	-1.60321	azu3,txt21,txt24,txt31	not40,txt23,txt39,txt5,wcu25	hct42,hct73,hcu13,hcu8,not14,not43,not46,nou1,nou39,txt36,txu12,txu18,txu20,txu21,txu39,txu43,wcu16	azu8,hct43,hct46,hct50,hct51,hct54,hct60,hcu17,hcu18,hcu2,hcu31,hcu32,hcu43,hcu9,nou102,nou108,nou127,nou33,txt14,txt7,txu11,txu3,txu7,wcu21
chr39	62842	CPIJ003082	G	T	GAG	GAT	3	125	63	17	45	17	28	15	3	48	14	0.0168324	-0.161283	0.455108	0.688889	0.485714	0.587302	0.632	0.0671848	-1.83044	azu6,not40,txt21,txt24,txt3,txt31,txt35,txt5,txu8,wcu10,wcu11,wcu12,wcu18,wcu2,wcu6	wcu17,wcu25,wcu5	hct41,hct42,hct43,hct46,hct50,hct53,hct65,hct73,hcu12,hcu16,hcu17,hcu18,hcu43,hcu5,hcu9,not11,not13,not15,not19,not24,not46,not8,nou1,nou108,nou127,nou129,nou132,nou30,nou33,nou39,txt26,txt40,txt7,txt8,txu11,txu13,txu2,txu20,txu21,txu22,txu3,txu39,txu43,txu6,txu7,txu9,wcu13,wcu24	hct54,hcu30,not14,not2,not4,not43,nou124,nou130,nou133,nou134,txt36,txu12,txu14,wcu8
chr86	261993	CPIJ005332	G	A	CGA (TCG)	CAA (TTG)	2	123	25	5	93	30	63	3	1	22	4	0.0418786	-0.179724	0.35	0.292135	0.882353	0.587244	0.455285	0.0786402	-1.75863	txu8,wcu17,wcu4	not40	hct41,hct42,hct50,hct53,hct56,hct60,hcu13,hcu16,hcu18,not2,not4,not43,nou102,nou104,nou108,nou124,nou30,txt20,txu31,txu9,wcu13,wcu8	hcu17,not13,nou61,txt14
chr792	5010	CPIJ016681	G	A	GCC (GGC)	ACC (GGT)	3	116	19	7	90	28	62	3	0	16	7	0.010063	-0.220202	0.221429	0.270588	0.903226	0.586907	0.439655	0.0630877	-1.85857	txt39,wcu20,wcu25		hct51,hcu15,not13,not15,not19,not2,not24,not4,not7,nou1,nou127,nou130,nou30,txt14,txu18,txu4	hcu9,nou108,nou133,nou61,txu14,txu2,txu6
chr39	62248	CPIJ003082	A	G	AAA	AAG	3	125	64	30	31	13	18	18	4	46	26	0.00335639	-0.209677	0.367347	0.8	0.371429	0.585714	0.68	0.0132567	-2.4768	azu6,not40,txt19,txt21,txt3,txt31,txt5,txu8,wcu10,wcu11,wcu12,wcu17,wcu18,wcu19,wcu2,wcu20,wcu5,wcu6	txt13,txt24,txt35,wcu25	hct42,hct43,hct50,hct56,hct60,hct61,hct65,hcu13,hcu16,hcu17,hcu18,hcu31,hcu43,hcu5,hcu9,not11,not15,not19,not46,not8,nou108,nou127,nou132,nou30,nou33,nou39,nou61,txt14,txt38,txt40,txt7,txu11,txu13,txu14,txu2,txu20,txu21,txu22,txu3,txu39,txu43,txu7,txu9,wcu16,wcu21,wcu8	hct41,hct46,hct53,hct54,hct73,hcu12,hcu30,hcu32,not13,not14,not2,not24,not4,not43,nou1,nou124,nou129,nou130,nou133,nou134,txt26,txt36,txt8,txu12,txu6,wcu13
chr25	1410055	CPIJ001759	T	G	CCT	CCG	3	124	49	43	32	13	19	14	7	35	36	0.0059124	-0.198843	0.382459	0.788889	0.382353	0.585621	0.677419	0.019306	-2.33957	azu28,not40,txt29,txt31,txt35,txt39,txu40,wcu10,wcu11,wcu12,wcu14,wcu15,wcu19,wcu25	azu3,txt13,txt19,txt3,txt5,wcu1,wcu6	azu19,hct41,hct42,hct46,hct50,hct56,hct60,hcu12,hcu13,hcu31,hcu9,not14,not2,not24,not4,not43,not46,not7,nou102,nou104,nou107,nou108,nou133,nou134,nou33,nou39,txt20,txt38,txu11,txu18,txu6,txu7,wcu16,wcu21,wcu24	azu8,hct53,hct54,hct64,hct65,hct70,hcu15,hcu16,hcu18,hcu30,hcu32,hcu5,hcu8,not11,not13,not15,not19,nou1,nou127,nou129,nou130,nou30,nou61,txt36,txt7,txu12,txu13,txu14,txu21,txu22,txu3,txu39,txu4,txu43,txu9,wcu13
chr25	1409662	CPIJ001759	T	C	ATT	ATC	3	124	45	47	32	13	19	12	9	33	38	0.00667927	-0.190423	0.402258	0.788889	0.382353	0.585621	0.677419	0.0392428	-2.06163	azu5,not40,txt29,txt35,txu40,wcu10,wcu11,wcu12,wcu14,wcu15,wcu18,wcu19	azu3,txt13,txt19,txt3,txt39,txt5,wcu1,wcu25,wcu6	azu19,hct42,hct46,hct50,hct51,hct56,hct60,hct66,hct73,hcu12,hcu13,not11,not19,not2,not24,not43,not46,not7,not8,nou102,nou107,nou108,nou133,nou134,txt38,txu11,txu18,txu20,txu39,txu4,txu7,wcu21,wcu24	azu8,hct41,hct53,hct54,hct64,hct65,hct70,hcu15,hcu16,hcu18,hcu30,hcu32,hcu5,hcu8,not13,not14,not15,not4,nou1,nou104,nou127,nou129,nou130,nou30,nou33,nou39,nou61,txt36,txt7,txu12,txu13,txu14,txu21,txu22,txu3,txu43,txu9,wcu13
chr426	204148	CPIJ013027	C	T	CCC (GGG)	CCT (AGG)	1	118	31	5	82	27	55	6	0	25	5	0.0217395	-0.182927	0.349206	0.352941	0.818182	0.585561	0.483051	0.0784605	-1.75969	azu1,azu6,txt24,txt39,txu8,wcu4		hct53,hct56,hct73,hcu13,hcu2,hcu30,hcu8,hcu9,not15,not2,not46,nou127,nou30,nou39,txt7,txu11,txu2,txu3,txu31,txu39,txu4,txu6,txu7,wcu13,wcu24	hct60,nou33,txt26,txt38,txt8
chr869	113525	CPIJ016851	T	C	TCT (AGA)	CCT (AGG)	3	86	5	45	36	13	23	3	8	2	37	0.022951	-0.161111	0.442308	0.629032	0.541667	0.585349	0.604651	0.0627792	-1.86075	txt31,txu40,wcu20	not40,txt13,txt39,wcu10,wcu14,wcu15,wcu17,wcu5	txu18,txu20	hct41,hct43,hct50,hct54,hct61,hct66,hct70,hcu18,hcu2,hcu30,hcu43,hcu9,not11,not13,not14,not15,not19,not24,not4,not43,not46,not8,nou107,nou124,nou127,nou130,nou133,nou30,nou33,nou39,nou61,txt20,txt40,txu13,txu9,wcu13,wcu8
chr1030	131408	CPIJ017763	G	T,A	GAA (TTC)	TAA,AAA (TTA,TTT)	3	119	30	9	80	27	53	5	2	25	7	0.0505243	-0.15	0.452991	0.376471	0.794118	0.585294	0.495798	0.128102	-1.52163	azu1,azu28,azu6,txt5,txu8	not40,sebq	hct46,hct51,hct56,hct64,hcu13,hcu15,hcu16,hcu17,not15,not19,not24,not8,nou1,nou129,nou130,nou30,nou39,txt20,txu12,txu2,txu3,txu4,txu43,txu9,wcu13	hct41,nou108,nou127,nou133,nou61,txt38,txu6
chr106	33529	CPIJ006034	A	G	CTA	CTG	3	121	47	45	29	12	17	11	10	36	35	0.00944986	-0.187516	0.414308	0.806818	0.363636	0.585227	0.68595	0.0932857	-1.67831	azu28,azu6,not40,txt21,wcu1,wcu10,wcu17,wcu19,wcu20,wcu4,wcu5	azu1,txt19,txt24,txt3,txt35,txt39,txt5,txu40,wcu12,wcu2	azu8,hct41,hct43,hct53,hct54,hct64,hct65,hcu12,hcu16,hcu17,hcu18,hcu2,hcu43,hcu5,hcu8,not11,not15,not24,not4,not43,nou102,nou133,nou134,txt14,txt36,txt38,txt40,txt7,txu12,txu2,txu21,txu22,txu3,txu4,txu9,wcu21	hct46,hct50,hct56,hct60,hct66,hct70,hct73,hcu13,hcu15,hcu30,hcu32,hcu9,not19,not7,nou1,nou107,nou124,nou127,nou129,nou130,nou30,nou33,nou39,txt20,txt26,txu11,txu13,txu14,txu18,txu20,txu31,txu39,txu43,txu7,wcu24
chr277	494743	CPIJ010480	C	G	CTG	GTG	1	114	28	10	76	23	53	4	2	24	8	0.0921544	-0.135965	0.46087	0.376471	0.793103	0.584787	0.482456	0.163812	-1.39237	not40,txt19,txt31,wcu6	txt35,wcu10	hct41,hct43,hct51,hct53,hct64,hcu13,hcu17,hcu18,hcu43,hcu5,hcu9,not46,not8,nou107,nou108,nou134,nou33,nou39,txt20,txt7,txu21,txu4,txu43,txu9	hct46,hct56,not7,nou124,nou129,txt26,txt36,txu14
chr25	1409938	CPIJ001759	C	T	AAC	AAT	3	125	49	34	42	16	26	14	5	35	29	0.00697264	-0.175824	0.419355	0.711111	0.457143	0.584127	0.64	0.0253167	-2.23654	azu5,not40,txt19,txt29,txt39,txu40,wcu10,wcu11,wcu12,wcu14,wcu15,wcu18,wcu19,wcu25	azu3,txt3,txt5,wcu1,wcu6	azu19,hct41,hct42,hct46,hct50,hct51,hct56,hct60,hct61,hct73,hcu12,hcu13,hcu30,not14,not19,not2,not24,not43,not46,not7,nou102,nou104,nou108,nou133,nou134,nou33,nou39,txt38,txt7,txu11,txu18,txu20,txu7,wcu21,wcu24	azu8,hct53,hct54,hct64,hct65,hct70,hcu15,hcu16,hcu18,hcu32,hcu8,not11,not13,not15,not4,nou1,nou127,nou129,nou130,nou30,nou61,txu12,txu13,txu21,txu22,txu3,txu43,txu9,wcu13
chr25	1409941	CPIJ001759	C	T	GCC	GCT	3	125	49	34	42	16	26	14	5	35	29	0.00697264	-0.175824	0.419355	0.711111	0.457143	0.584127	0.64	0.0253167	-2.23654	azu5,not40,txt19,txt29,txt39,txu40,wcu10,wcu11,wcu12,wcu14,wcu15,wcu18,wcu19,wcu25	azu3,txt3,txt5,wcu1,wcu6	azu19,hct41,hct42,hct46,hct50,hct51,hct56,hct60,hct61,hct73,hcu12,hcu13,hcu30,not14,not19,not2,not24,not43,not46,not7,nou102,nou104,nou108,nou133,nou134,nou33,nou39,txt38,txt7,txu11,txu18,txu20,txu7,wcu21,wcu24	azu8,hct53,hct54,hct64,hct65,hct70,hcu15,hcu16,hcu18,hcu32,hcu8,not11,not13,not15,not4,nou1,nou127,nou129,nou130,nou30,nou61,txu12,txu13,txu21,txu22,txu3,txu43,txu9,wcu13
chr25	1409971	CPIJ001759	T	C	ATT	ATC	3	125	49	34	42	16	26	14	5	35	29	0.00697264	-0.175824	0.419355	0.711111	0.457143	0.584127	0.64	0.0253167	-2.23654	azu5,not40,txt19,txt29,txt39,txu40,wcu10,wcu11,wcu12,wcu14,wcu15,wcu18,wcu19,wcu25	azu3,txt3,txt5,wcu1,wcu6	azu19,hct41,hct42,hct46,hct50,hct51,hct56,hct60,hct61,hct73,hcu12,hcu13,hcu30,not14,not19,not2,not24,not43,not46,not7,nou102,nou104,nou108,nou133,nou134,nou33,nou39,txt38,txt7,txu11,txu18,txu20,txu7,wcu21,wcu24	azu8,hct53,hct54,hct64,hct65,hct70,hcu15,hcu16,hcu18,hcu32,hcu8,not11,not13,not15,not4,nou1,nou127,nou129,nou130,nou30,nou61,txu12,txu13,txu21,txu22,txu3,txu43,txu9,wcu13
chr21	1115786	CPIJ002130	A	C	AGA	AGC	3	125	67	16	42	16	26	17	2	50	14	0.014371	-0.168831	0.4375	0.711111	0.457143	0.584127	0.64	0.0398296	-2.05551	azu1,azu5,azu6,not40,txt19,txt24,txt29,txt3,txt31,txt39,txt5,txu8,wcu11,wcu12,wcu14,wcu17,wcu2	sebq,txt23	azu8,hct41,hct42,hct43,hct46,hct51,hct53,hct61,hct64,hct65,hct66,hct70,hct73,hcu16,hcu17,hcu18,hcu30,hcu31,hcu43,hcu8,hcu9,not11,not13,not15,not24,not4,not46,not7,nou1,nou107,nou127,nou129,nou134,nou30,nou33,nou39,nou61,txt38,txt8,txu12,txu14,txu18,txu2,txu22,txu4,txu9,wcu16,wcu21,wcu24,wcu8	hct50,hct56,hcu13,hcu32,hcu5,not2,not43,not8,nou124,nou132,txu21,txu3,txu31,txu43
chr25	1410013	CPIJ001759	C	T	TTC	TTT	3	125	55	28	42	16	26	14	5	41	23	0.0162045	-0.164736	0.448276	0.711111	0.457143	0.584127	0.64	0.0576282	-1.89852	azu5,not40,txt19,txt29,txt39,txu40,wcu10,wcu11,wcu12,wcu14,wcu15,wcu18,wcu19,wcu25	azu3,txt3,txt5,wcu1,wcu6	azu19,hct41,hct42,hct46,hct50,hct51,hct56,hct60,hct61,hct70,hct73,hcu12,hcu13,hcu30,not14,not15,not19,not2,not24,not43,not46,not7,nou102,nou104,nou108,nou127,nou129,nou133,nou134,nou33,nou39,txt38,txt7,txu11,txu12,txu18,txu20,txu43,txu7,wcu21,wcu24	azu8,hct53,hct54,hct64,hct65,hcu15,hcu16,hcu18,hcu32,hcu8,not11,not13,not4,nou1,nou130,nou30,nou61,txu13,txu21,txu22,txu3,txu9,wcu13
chr2	1633777	CPIJ000304	G	A	GGA	GAA	2	88	8	67	13	6	7	3	13	5	54	0.0110091	-0.257313	0.29941	0.893939	0.272727	0.583333	0.738636	0.0292364	-2.18028	azu6,not40,wcu17	azu3,txt13,txt19,txt24,txt29,txt31,txt35,txt39,txt5,txu40,txu8,wcu18,wcu20	hct66,hct70,hcu12,nou130,nou30	azu19,hct41,hct42,hct43,hct50,hct51,hct73,hcu13,hcu15,hcu16,hcu17,hcu18,hcu2,hcu30,hcu31,hcu43,hcu5,hcu8,not11,not13,not15,not2,not24,not4,not43,not46,not7,nou102,nou104,nou124,nou129,nou133,nou33,nou39,nou61,txt14,txt20,txt26,txt36,txt40,txt7,txt8,txu12,txu14,txu18,txu2,txu21,txu31,txu39,txu4,txu43,txu6,txu9,wcu24
chr171	149605	CPIJ007825	C	A	CAT	AAT	1	91	18	38	35	14	21	5	9	13	29	0.0410572	-0.155319	0.485915	0.666667	0.5	0.583333	0.615385	0.134976	-1.49477	azu28,txt29,txt39,wcu25,wcu4	sebq,txt13,txt23,txt5,wcu14,wcu17,wcu18,wcu20,wcu5	azu19,hct56,hcu13,hcu18,nou104,nou30,nou39,txt14,txt20,txt8,txu18,txu3,txu4	hct46,hct50,hct53,hct54,hct64,hct73,hcu2,hcu30,hcu31,hcu8,not14,not15,not43,not46,nou127,txt26,txt36,txt7,txu14,txu2,txu20,txu21,txu22,txu31,txu39,wcu13,wcu21,wcu24,wcu8
chr171	149613	CPIJ007825	G	T	ATG	ATT	3	91	18	38	35	14	21	5	9	13	29	0.0410572	-0.155319	0.485915	0.666667	0.5	0.583333	0.615385	0.134976	-1.49477	azu28,txt29,txt39,wcu25,wcu4	sebq,txt13,txt23,txt5,wcu14,wcu17,wcu18,wcu20,wcu5	azu19,hct56,hcu13,hcu18,nou104,nou30,nou39,txt14,txt20,txt8,txu18,txu3,txu4	hct46,hct50,hct53,hct54,hct64,hct73,hcu2,hcu30,hcu31,hcu8,not14,not15,not43,not46,nou127,txt26,txt36,txt7,txu14,txu2,txu20,txu21,txu22,txu31,txu39,wcu13,wcu21,wcu24,wcu8
chr1199	10260	CPIJ018377	C	T	ACC	ACT	3	125	51	14	60	21	39	10	4	41	10	0.0824722	-0.122152	0.548009	0.566667	0.6	0.583333	0.576	0.226374	-1.20975	azu28,azu6,txt13,txt19,txt21,txt23,txt35,wcu1,wcu11,wcu14	azu5,txt24,txt31,wcu15	azu8,hct41,hct43,hct46,hct50,hct56,hct60,hct61,hct65,hcu12,hcu15,hcu17,hcu18,hcu2,hcu31,hcu43,not15,not2,not43,not7,nou102,nou104,nou124,nou127,nou129,nou132,nou39,nou61,txt14,txt40,txu11,txu12,txu2,txu20,txu22,txu6,txu7,wcu13,wcu21,wcu24,wcu8	hct51,hct54,hct64,hcu9,not24,nou107,txt20,txt36,txu39,wcu16
chr53	106401	CPIJ003623	C	T	GTC	GTT	3	91	13	55	23	9	14	2	13	11	42	0.0510148	-0.163662	0.45848	0.791045	0.375	0.583022	0.681319	0.220059	-1.22637	txt21,wcu1	azu28,azu3,azu5,azu6,txt23,txt29,txu40,wcu10,wcu11,wcu14,wcu19,wcu20,wcu6	hct42,hct66,hct70,hct73,hcu12,hcu30,hcu31,not7,nou132,txu18,txu9	azu19,azu8,hct50,hct51,hct54,hct56,hct60,hct61,hct64,hcu13,hcu15,hcu16,hcu2,hcu32,hcu5,hcu8,not11,not13,not19,not43,nou102,nou104,nou107,nou108,nou129,nou130,nou133,txt26,txt38,txt8,txu11,txu13,txu14,txu2,txu22,txu31,txu39,txu4,txu43,txu7,wcu16,wcu24
chr25	1410166	CPIJ001759	G	A	TCG	TCA	3	116	19	44	53	20	33	7	8	12	36	0.0108382	-0.162405	0.451786	0.592593	0.571429	0.582011	0.586207	0.04014	-2.05231	not40,txt19,txt29,txt39,txu40,wcu15,wcu25	azu3,txt3,txt5,wcu1,wcu11,wcu14,wcu19,wcu6	hct56,hct60,hcu12,hcu30,not19,not2,not24,nou133,txu11,txu18,wcu21,wcu24	azu8,hct50,hct53,hct54,hct64,hct65,hct70,hcu15,hcu16,hcu18,hcu32,hcu8,not11,not13,not15,not4,not43,not7,nou102,nou108,nou127,nou129,nou130,nou134,nou30,nou39,nou61,txt38,txu12,txu13,txu21,txu22,txu3,txu43,txu9,wcu13
chr281	98241	CPIJ010805	C	G,A	CAG (CTG)	GAG,AAG (CTC,CTT)	3	116	43	36	37	12	25	7	8	36	28	0.0596988	-0.124324	0.520833	0.719101	0.444444	0.581773	0.655172	0.298835	-1.03894	azu1,not40,txt23,txu40,wcu18,wcu20,wcu4	sebq,txt3,txt35,txt5,txu8,wcu1,wcu17,wcu5	azu19,hct51,hct53,hct54,hct60,hct66,hct73,hcu12,hcu15,hcu17,hcu18,hcu2,hcu5,hcu8,hcu9,not14,not2,not24,not4,not43,nou107,nou108,nou124,nou130,nou30,nou39,txt20,txt40,txu11,txu18,txu20,txu22,txu3,txu43,txu7,txu9	hct41,hct42,hct46,hct61,hct64,hct70,hcu13,hcu16,hcu31,hcu32,not13,not15,not7,not8,nou1,nou104,nou129,nou132,nou133,nou134,txt14,txt38,txt8,txu14,txu2,txu31,txu39,wcu8
chr39	62758	CPIJ003082	C	T	AAC	AAT	3	125	67	37	21	10	11	19	6	48	31	0.00173562	-0.256332	0.31	0.877778	0.285714	0.581746	0.712	0.0119109	-2.51477	azu5,azu6,not40,txt21,txt23,txt24,txt3,txt31,txt35,txt39,txt5,txu40,txu8,wcu11,wcu12,wcu18,wcu2,wcu4,wcu6	txt29,wcu1,wcu10,wcu17,wcu25,wcu5	hct41,hct46,hct50,hct51,hct53,hct60,hct65,hct66,hct70,hct73,hcu12,hcu16,hcu2,not11,not13,not15,not24,not46,not7,not8,nou1,nou102,nou104,nou107,nou108,nou127,nou129,nou132,nou30,nou33,nou39,txt20,txt26,txt38,txt7,txt8,txu13,txu18,txu22,txu3,txu31,txu4,txu43,txu6,txu9,wcu13,wcu16,wcu21	hct42,hct43,hct54,hct64,hcu17,hcu18,hcu30,hcu43,hcu5,hcu9,not14,not19,not2,not4,not43,nou124,nou130,nou133,nou134,txt36,txt40,txu11,txu12,txu14,txu2,txu20,txu21,txu39,txu7,wcu24,wcu8
chr39	62671	CPIJ003082	C	A	CTC	CTA	3	125	66	13	46	17	29	17	1	49	12	0.0221754	-0.163043	0.443997	0.677778	0.485714	0.581746	0.624	0.0344654	-2.11458	azu6,not40,txt21,txt24,txt3,txt31,txt35,txt5,txu8,wcu10,wcu11,wcu12,wcu17,wcu18,wcu2,wcu5,wcu6	wcu25	hct41,hct42,hct43,hct46,hct50,hct53,hct65,hct73,hcu12,hcu16,hcu17,hcu18,hcu43,hcu5,hcu9,not11,not13,not15,not19,not24,not46,not8,nou1,nou108,nou127,nou129,nou132,nou30,nou33,nou39,txt26,txt40,txt7,txt8,txu11,txu13,txu14,txu2,txu20,txu21,txu22,txu3,txu39,txu43,txu6,txu7,txu9,wcu13,wcu8	hct54,hcu30,not14,not2,not4,not43,nou124,nou130,nou133,nou134,txt36,txu12
chr1199	10548	CPIJ018377	C	T	CTC	CTT	3	120	55	12	53	19	34	12	3	43	9	0.0747624	-0.130642	0.528041	0.604651	0.558824	0.581737	0.591667	0.17493	-1.35653	azu28,txt19,txt21,txt23,txt24,txt31,txt35,txt39,txt5,wcu1,wcu11,wcu20	azu5,txt13,wcu15	azu8,hct41,hct43,hct50,hct51,hct54,hct56,hct60,hcu12,hcu15,hcu17,hcu18,hcu30,hcu43,hcu9,not14,not15,not2,not43,not7,nou104,nou108,nou124,nou127,nou129,nou132,nou30,nou39,nou61,txt14,txt20,txt38,txt40,txu11,txu18,txu2,txu20,txu22,txu6,txu7,wcu21,wcu24,wcu8	hct46,hct64,hcu2,hcu31,not24,nou107,txt36,txu39,wcu16
chr313	58384	CPIJ011127	C	T	CCC (GGG)	TCC (GGA)	3	124	18	4	102	32	70	2	0	16	4	0.0106661	-0.236802	0.182292	0.222222	0.941176	0.581699	0.419355	0.0723739	-1.79676	azu28,azu5		hct46,hct73,hcu16,not4,not46,not7,nou1,nou130,nou132,txt40,txt8,txu20,txu22,txu43,wcu16,wcu24	hcu9,nou61,txt36,wcu21
chr313	58389	CPIJ011127	C	G	GGC (GCC)	GGG (CCC)	1	124	18	4	102	32	70	2	0	16	4	0.0106661	-0.236802	0.182292	0.222222	0.941176	0.581699	0.419355	0.0723739	-1.79676	azu28,azu5		hct46,hct73,hcu16,not4,not46,not7,nou1,nou130,nou132,txt40,txt8,txu20,txu22,txu43,wcu16,wcu24	hcu9,nou61,txt36,wcu21
chr25	1409728	CPIJ001759	G	A	GGG	GGA	3	124	42	42	40	15	25	11	8	31	34	0.0162498	-0.160714	0.454545	0.722222	0.441176	0.581699	0.645161	0.0626903	-1.86138	azu5,not40,txt29,txu40,wcu10,wcu11,wcu12,wcu14,wcu15,wcu18,wcu19	azu3,txt19,txt3,txt39,txt5,wcu1,wcu25,wcu6	azu19,hct42,hct46,hct50,hct51,hct56,hct60,hct66,hct70,hct73,hcu12,hcu13,not11,not19,not2,not24,not43,not46,not7,not8,nou102,nou108,nou133,nou134,txt38,txu11,txu18,txu20,txu7,wcu21,wcu24	azu8,hct41,hct53,hct54,hct64,hct65,hcu15,hcu16,hcu18,hcu30,hcu32,hcu8,not13,not14,not15,not4,nou1,nou104,nou127,nou129,nou130,nou30,nou33,nou39,nou61,txt7,txu12,txu13,txu21,txu22,txu3,txu43,txu9,wcu13
chr1224	39136	CPIJ018629	G	C	TAG (CTA)	TAC (GTA)	1	125	41	20	64	22	42	11	2	30	18	0.0175673	-0.158565	0.433884	0.533333	0.628571	0.580952	0.56	0.0395705	-2.0582	azu1,azu28,azu5,azu6,not40,txt13,txt24,txt29,txt5,txu40,wcu6	azu3,txt19	hct41,hct60,hct61,hct66,hcu16,hcu2,hcu30,hcu31,not11,not14,not19,not8,nou107,nou108,nou124,nou127,nou133,nou30,nou61,txt14,txt7,txu12,txu13,txu14,txu2,txu20,txu3,txu4,txu43,txu9	azu8,not2,not24,not4,not43,not46,not7,nou102,nou104,nou130,nou132,nou134,nou33,nou39,txt36,txt38,txt40,wcu21
chr109	398234	CPIJ006160	G	C	GAG (CTC)	CAG (CTG)	3	125	31	5	89	29	60	6	0	25	5	0.0228544	-0.179501	0.35468	0.333333	0.828571	0.580952	0.472	0.0815819	-1.74158	not40,txt31,txt5,txu40,wcu18,wcu25		hct41,hct56,hct64,hct66,hcu13,hcu8,not11,not14,not15,not19,not2,not43,nou102,nou104,nou124,nou127,nou129,nou134,nou30,nou61,txu20,txu21,txu3,txu9,wcu24	not13,not24,nou1,nou130,nou132
chr1224	30170	CPIJ018624	G	A	GGT (ACC)	AGT (ACT)	3	122	20	66	36	14	22	8	12	12	54	0.0061224	-0.178363	0.419048	0.75	0.411765	0.580882	0.655738	0.0179904	-2.36582	azu6,txt13,txt19,txt29,txt35,txu40,txu8,wcu19	azu3,azu5,not40,sebq,txt23,txt24,txt5,wcu15,wcu17,wcu2,wcu5,wcu6	hct41,hct50,hcu31,hcu9,not11,not8,nou124,nou127,txt14,txt36,txt7,txu39	azu19,azu8,hct42,hct46,hct51,hct54,hct60,hct61,hct64,hct65,hct66,hct70,hct73,hcu15,hcu16,hcu17,hcu18,hcu2,hcu30,hcu5,hcu8,not13,not15,not19,not2,not24,not4,not43,not46,not7,nou102,nou104,nou107,nou108,nou130,nou132,nou133,nou30,nou39,nou61,txt26,txt38,txt40,txu12,txu13,txu2,txu20,txu22,txu3,txu4,txu43,txu9,wcu13,wcu16
chr163	172552	CPIJ007188	G	A	GTG	ATG	1	122	34	21	67	22	45	8	3	26	18	0.0256177	-0.144148	0.461877	0.494382	0.666667	0.580524	0.540984	0.0802999	-1.74895	not40,txt23,txt24,txt31,txt5,wcu11,wcu25,wcu4	txu8,wcu20,wcu6	hct42,hct43,hct50,hct51,hct53,hct54,hct56,hct60,hct64,hct66,hcu30,hcu43,hcu5,not2,not4,not7,not8,nou30,txt14,txt20,txt7,txu21,txu22,txu3,txu43,wcu21	hct70,hcu18,hcu2,not19,nou1,nou102,nou104,nou132,nou133,nou61,txt26,txt38,txu11,txu14,txu39,txu7,txu9,wcu16
chr12	1650300	CPIJ001081	A	G	ATC	GTC	1	122	47	8	67	22	45	11	0	36	8	0.0273071	-0.153755	0.432692	0.494382	0.666667	0.580524	0.540984	0.069282	-1.81658	azu1,azu28,azu3,azu6,txt19,txt35,wcu1,wcu14,wcu18,wcu25,wcu6		hct42,hct43,hct50,hct51,hct53,hct64,hct66,hct70,hct73,hcu12,hcu43,not15,not19,not43,not7,not8,nou1,nou102,nou108,nou133,nou30,nou39,txt36,txt38,txt7,txt8,txu13,txu20,txu22,txu3,txu39,txu43,txu6,txu9,wcu21,wcu24	hct56,hcu13,hcu2,hcu31,hcu8,not24,nou127,nou130
chr25	1409974	CPIJ001759	G	T,C	GCG	GCT,GCC	3	124	64	27	33	13	20	16	5	48	22	0.0165747	-0.1736	0.434783	0.777778	0.382353	0.580065	0.669355	0.06635	-1.83605	azu28,azu5,not40,txt29,txt39,txu40,txu8,wcu10,wcu11,wcu12,wcu14,wcu15,wcu18,wcu19,wcu20,wcu25	azu3,txt3,txt5,wcu1,wcu6	azu19,hct41,hct42,hct46,hct50,hct51,hct56,hct60,hct61,hct70,hct73,hcu12,hcu13,hcu2,hcu30,hcu31,not14,not15,not19,not2,not24,not4,not43,not46,not7,nou102,nou104,nou108,nou127,nou129,nou133,nou134,nou33,nou39,txt36,txt38,txt7,txu11,txu12,txu14,txu18,txu20,txu39,txu43,txu6,txu7,wcu21,wcu24	azu8,hct53,hct54,hct64,hct65,hcu15,hcu16,hcu18,hcu32,hcu8,not11,not13,nou1,nou130,nou30,nou61,txu13,txu21,txu22,txu3,txu9,wcu13
chr171	149991	CPIJ007825	A	C	GGA	GGC	3	120	32	77	11	7	4	14	13	18	64	8.80264e-05	-0.42131	0.156556	0.953488	0.205882	0.579685	0.741667	9.48831e-05	-3.90332	azu28,azu5,txt19,txt24,txt29,txt31,txt39,txu8,wcu11,wcu15,wcu19,wcu2,wcu25,wcu4	not40,sebq,txt13,txt23,txt3,txt5,wcu12,wcu14,wcu17,wcu18,wcu20,wcu5,wcu6	azu19,hct41,hct66,hcu16,hcu18,nou124,nou129,nou134,nou30,txt14,txt40,txt8,txu12,txu18,txu3,txu4,txu6,txu9	hct42,hct43,hct46,hct50,hct51,hct53,hct54,hct56,hct60,hct64,hct70,hct73,hcu12,hcu13,hcu15,hcu17,hcu2,hcu30,hcu31,hcu43,hcu5,hcu8,hcu9,not11,not13,not14,not15,not19,not2,not24,not4,not43,not46,not7,not8,nou1,nou102,nou104,nou107,nou108,nou127,nou130,nou132,nou133,nou33,nou39,nou61,txt20,txt26,txt36,txt38,txt7,txu11,txu14,txu2,txu20,txu21,txu22,txu31,txu39,txu7,wcu13,wcu24,wcu8
chr39	62025	CPIJ003082	A	G	GGA	GGG	3	120	61	13	46	16	30	15	1	46	12	0.0289735	-0.152424	0.455357	0.659091	0.5	0.579545	0.616667	0.0481581	-1.97597	azu6,not40,txt21,txt3,txt35,txt5,txu8,wcu10,wcu11,wcu12,wcu17,wcu18,wcu2,wcu5,wcu6	wcu25	hct42,hct43,hct46,hct50,hct53,hct65,hct73,hcu12,hcu16,hcu17,hcu43,hcu5,hcu9,not11,not13,not15,not19,not24,not46,not8,nou1,nou108,nou127,nou129,nou132,nou30,nou39,txt26,txt40,txt7,txt8,txu11,txu13,txu14,txu2,txu20,txu21,txu22,txu3,txu39,txu43,txu6,txu7,txu9,wcu13,wcu8	hct54,hcu30,not2,not4,not43,nou124,nou130,nou133,nou134,nou61,txt36,txu12
chr281	98283	CPIJ010805	G	C	GAG (CTC)	CAG (CTG)	3	117	38	43	36	12	24	6	10	32	33	0.0629421	-0.123656	0.530612	0.730337	0.428571	0.579454	0.65812	0.333272	-0.967545	azu1,not40,txt5,wcu18,wcu20,wcu4	txt13,txt19,txt24,txt3,txt35,txu40,txu8,wcu11,wcu17,wcu5	azu19,azu8,hct51,hct53,hct54,hct60,hct66,hcu12,hcu17,hcu18,hcu2,hcu5,not13,not14,not19,not2,not24,not4,nou107,nou108,nou124,nou127,nou130,nou30,nou39,txt20,txt26,txt40,txu11,txu18,txu7,txu9	hct41,hct46,hct61,hct64,hct70,hct73,hcu13,hcu15,hcu16,hcu31,hcu32,hcu8,hcu9,not15,not7,not8,nou1,nou104,nou129,nou132,nou133,nou134,txt14,txt38,txt8,txu14,txu2,txu22,txu3,txu31,txu39,wcu13,wcu8
chr39	63019	CPIJ003082	C	G	GAC	GAG	3	125	63	37	25	11	14	18	6	45	31	0.0051894	-0.221022	0.356839	0.844444	0.314286	0.579365	0.696	0.0174374	-2.37735	azu5,azu6,not40,txt21,txt23,txt24,txt3,txt31,txt35,txt39,txt5,txu40,txu8,wcu11,wcu12,wcu18,wcu4,wcu6	txt29,wcu1,wcu10,wcu17,wcu25,wcu5	hct41,hct46,hct50,hct51,hct53,hct60,hct66,hct70,hct73,hcu12,hcu16,hcu2,not11,not13,not15,not24,not46,not7,not8,nou1,nou102,nou104,nou107,nou108,nou127,nou132,nou134,nou30,nou33,nou39,txt20,txt26,txt38,txt7,txt8,txu18,txu22,txu3,txu31,txu4,txu43,txu6,txu9,wcu16,wcu21	hct42,hct43,hct54,hct64,hcu17,hcu18,hcu30,hcu43,hcu5,hcu9,not14,not19,not2,not4,not43,nou124,nou129,nou130,nou133,txt36,txt40,txu11,txu12,txu14,txu2,txu20,txu21,txu39,txu7,wcu24,wcu8
chr464	221642	CPIJ013723	C	A	GGC (GCC)	GGA (TCC)	1	122	42	4	76	25	51	9	0	33	4	0.0495305	-0.148947	0.447805	0.420455	0.735294	0.577874	0.508197	0.114267	-1.5793	azu5,txt21,txt3,txt39,wcu1,wcu17,wcu18,wcu19,wcu6		azu8,hct43,hct50,hct51,hct54,hct73,hcu12,hcu13,hcu16,hcu43,hcu5,hcu9,not11,not13,not46,not7,nou104,nou124,nou127,nou130,nou133,nou134,nou30,nou39,txt14,txt20,txt38,txu11,txu12,txu14,txu21,txu39,txu7	not19,nou33,nou61,txu13
chr561	7026	CPIJ014523	A	T	CAA	CAT	3	125	55	34	36	14	22	12	9	43	25	0.0361451	-0.144986	0.506912	0.755556	0.4	0.577778	0.656	0.239014	-1.17745	azu6,txt21,txt39,txt5,txu40,wcu10,wcu14,wcu19,wcu2,wcu25,wcu4,wcu5	azu1,azu3,not40,sebq,txt13,txt19,txt29,wcu17,wcu18	azu19,azu8,hct41,hct46,hct60,hct64,hct66,hct70,hcu13,hcu16,hcu17,hcu18,hcu9,not11,not13,not14,not15,not4,not7,not8,nou1,nou104,nou127,nou130,nou132,nou30,nou39,txt26,txt38,txt40,txu11,txu12,txu14,txu18,txu21,txu3,txu31,txu39,txu4,txu7,wcu13,wcu16,wcu24	hct42,hct51,hct53,hct54,hct56,hct65,hct73,hcu2,hcu32,not46,nou107,nou124,nou133,nou134,nou33,nou61,txt14,txt20,txt7,txu2,txu20,txu43,txu9,wcu21,wcu8
chr561	7048	CPIJ014523	T	C	TTG	CTG	1	125	57	32	36	14	22	12	9	45	23	0.0511097	-0.140955	0.518053	0.755556	0.4	0.577778	0.656	0.296156	-1.04471	azu6,txt21,txt39,txt5,txu40,wcu10,wcu14,wcu19,wcu2,wcu25,wcu4,wcu5	azu1,azu3,not40,sebq,txt13,txt19,txt29,wcu17,wcu18	azu19,azu8,hct41,hct46,hct60,hct64,hct65,hct66,hct70,hcu13,hcu16,hcu17,hcu18,hcu9,not11,not13,not14,not15,not4,not7,not8,nou1,nou104,nou127,nou130,nou132,nou30,nou39,txt26,txt38,txt40,txu11,txu12,txu14,txu18,txu21,txu3,txu31,txu39,txu4,txu7,wcu13,wcu16,wcu21,wcu24	hct42,hct51,hct53,hct54,hct56,hct73,hcu2,hcu32,not46,nou107,nou124,nou133,nou134,nou33,nou61,txt14,txt20,txt7,txu2,txu20,txu43,txu9,wcu8
chr792	4223	CPIJ016681	G	A	GTT (AAC)	ATT (AAT)	3	96	10	21	65	19	46	2	3	8	18	0.0599688	-0.138462	0.440191	0.361111	0.791667	0.576389	0.46875	0.156862	-1.4157	txt13,txu40	txt39,txu8,wcu25	hct51,hcu15,not19,nou127,nou130,txt14,txt20,txu2	hcu9,not13,not15,not2,not24,not4,not7,not8,nou1,nou108,nou133,nou30,nou61,txu12,txu14,txu18,txu4,txu6
chr792	4243	CPIJ016681	A	T	CAA (TTG)	CAT (ATG)	1	96	10	21	65	19	46	2	3	8	18	0.0599688	-0.138462	0.440191	0.361111	0.791667	0.576389	0.46875	0.156862	-1.4157	txt13,txu40	txt39,txu8,wcu25	hct51,hcu15,not19,nou127,nou130,txt14,txt20,txu2	hcu9,not13,not15,not2,not24,not4,not7,not8,nou1,nou108,nou133,nou30,nou61,txu12,txu14,txu18,txu4,txu6
chr792	4255	CPIJ016681	C	T	ATC (GAT)	ATT (AAT)	1	96	10	21	65	19	46	2	3	8	18	0.0599688	-0.138462	0.440191	0.361111	0.791667	0.576389	0.46875	0.156862	-1.4157	txt13,txu40	txt39,txu8,wcu25	hct51,hcu15,not19,nou127,nou130,txt14,txt20,txu2	hcu9,not13,not15,not2,not24,not4,not7,not8,nou1,nou108,nou133,nou30,nou61,txu12,txu14,txu18,txu4,txu6
chr9	1879485	CPIJ000926	A	G	CAA	CAG	3	67	4	3	60	21	39	0	0	4	3	0.0299049	-0.35	0	0.152174	1	0.576087	0.41791	0.186556	-1.32084			hct43,hcu43,nou30,txt38	not11,nou104,txu9
chr25	878114	CPIJ001746	A	G	ACT (AGT)	GCT (AGC)	3	125	60	39	26	11	15	13	11	47	28	0.0324913	-0.169454	0.463372	0.833333	0.314286	0.57381	0.688	0.311495	-1.01209	azu3,azu5,not40,txt24,txt29,txt31,txt35,txt5,txu8,wcu1,wcu10,wcu2,wcu4	azu1,azu28,sebq,txt19,txt23,txt3,txu40,wcu11,wcu15,wcu19,wcu25	azu8,hct41,hct43,hct46,hct56,hct60,hct61,hct65,hct66,hct70,hct73,hcu16,hcu17,hcu30,hcu43,hcu8,hcu9,not11,not15,not19,not4,not46,not7,nou1,nou127,nou130,nou132,nou133,nou134,nou33,nou39,nou61,txt14,txt20,txt26,txt36,txt40,txt7,txu12,txu13,txu31,txu39,txu6,txu9,wcu13,wcu16,wcu21	azu19,hct42,hct53,hct54,hct64,hcu12,hcu13,hcu2,hcu5,not13,not14,not2,not24,nou102,nou104,nou107,nou108,nou124,nou30,txt38,txt8,txu11,txu18,txu2,txu20,txu4,txu43,txu7
chr21	1115290	CPIJ002130	A	T	CAG	CTG	2	125	59	15	51	18	33	15	2	44	13	0.0381102	-0.139458	0.497619	0.633333	0.514286	0.57381	0.6	0.0782998	-1.76064	azu1,azu5,azu6,txt19,txt24,txt29,txt3,txt31,txt39,txt5,txu8,wcu11,wcu12,wcu14,wcu2	sebq,txt23	azu8,hct41,hct42,hct51,hct53,hct61,hct64,hct65,hct66,hct70,hct73,hcu16,hcu17,hcu30,hcu31,hcu8,hcu9,not11,not13,not15,not2,not24,not4,not46,not7,not8,nou1,nou107,nou129,nou30,nou33,nou61,txt38,txt8,txu12,txu14,txu18,txu2,txu4,txu9,wcu16,wcu21,wcu24,wcu8	hct50,hct56,hcu13,hcu32,hcu5,not43,nou124,nou132,nou39,txu21,txu3,txu31,txu43
chr50	111160	CPIJ003558	G	A	GCC (GGC)	ACC (GGT)	3	116	46	28	42	15	27	13	4	33	24	0.0312489	-0.151261	0.466667	0.678571	0.46875	0.573661	0.62069	0.0543616	-1.92394	txt21,txt23,txt29,txt3,txt35,txt39,txt5,wcu1,wcu10,wcu11,wcu17,wcu18,wcu4	txu8,wcu14,wcu20,wcu6	azu8,hct54,hct56,hct60,hct61,hct66,hct73,hcu31,hcu32,not11,not2,not4,not43,not7,nou129,nou130,nou132,nou133,nou30,txt20,txt40,txt7,txu11,txu13,txu18,txu22,txu3,txu6,txu9,wcu13,wcu21,wcu24,wcu8	hct42,hct53,hct64,hcu18,hcu30,hcu5,hcu8,not13,not46,nou1,nou107,nou108,nou124,nou127,nou134,nou33,txt26,txt36,txt38,txt8,txu14,txu21,txu4,txu43
chr426	204341	CPIJ013027	A	G	ATA (TAT)	GTA (TAC)	3	121	63	37	21	9	12	15	8	48	29	0.016646	-0.202294	0.389937	0.865169	0.28125	0.573209	0.710744	0.114082	-1.58011	azu1,azu28,azu3,txt13,txt5,txu40,txu8,wcu11,wcu12,wcu14,wcu15,wcu17,wcu20,wcu4,wcu5	azu6,txt21,txt23,txt35,txt39,wcu19,wcu2,wcu25	azu8,hct42,hct43,hct46,hct50,hct51,hct56,hct64,hct65,hct66,hct73,hcu13,hcu18,hcu30,hcu43,hcu5,hcu8,hcu9,not11,not19,not24,not43,not8,nou1,nou102,nou107,nou108,nou130,nou133,nou30,nou33,nou61,txt20,txt40,txt7,txu11,txu13,txu18,txu21,txu3,txu31,txu39,txu7,txu9,wcu13,wcu16,wcu21,wcu8	azu19,hct41,hct53,hct60,hcu12,hcu15,hcu17,hcu2,hcu31,hcu32,not15,not2,not4,not46,not7,nou124,nou127,nou39,txt26,txt38,txt8,txu12,txu14,txu2,txu20,txu22,txu4,txu6,wcu24
chr281	98879	CPIJ010805	G	C	AGC (GCT)	ACC (GGT)	2	95	17	15	63	20	43	4	2	13	13	0.0586537	-0.147248	0.441026	0.376812	0.769231	0.573021	0.484211	0.13888	-1.47997	azu5,azu6,not40,txu40	txt39,wcu2	hct54,hct66,hcu12,hcu17,not14,not24,not43,nou127,nou39,txt20,txt40,txu18,txu21	hct43,hct60,hcu43,not19,not2,not4,not46,nou108,nou33,nou61,txu20,wcu21,wcu24
chr464	226828	CPIJ013725	G	A	GAT (ATC)	AAT (ATT)	3	104	12	18	74	26	48	3	3	9	15	0.0474807	-0.163851	0.426036	0.333333	0.8125	0.572917	0.480769	0.113692	-1.58181	azu3,txt39,wcu19	not40,sebq,wcu20	hcu16,hcu2,not19,not4,not7,nou30,nou61,txt20,txu14	hcu12,hcu17,hcu31,not11,not13,not14,not24,not46,nou127,nou134,nou33,nou39,txt8,txu22,txu6
chr35	864866	CPIJ002538	A	T	CAT	CTT	2	122	40	23	59	20	39	12	2	28	21	0.0174498	-0.152937	0.445714	0.556818	0.588235	0.572527	0.565574	0.0361989	-2.09469	not40,txt13,txt23,txt24,txt29,txt3,txt31,txt35,txt5,txu40,wcu4,wcu6	txt19,txt21	hct41,hct51,hct60,hct64,hct66,hct73,hcu12,hcu2,hcu30,hcu31,hcu9,not13,not14,not19,nou107,nou124,nou129,nou130,nou30,nou39,txt20,txt26,txt36,txt8,txu12,txu13,txu2,txu6	hcu32,hcu8,not11,not15,not2,not24,not4,not43,not46,not7,not8,nou1,nou102,nou104,nou108,nou127,nou132,nou133,nou134,nou33,txu9
chr464	217123	CPIJ013721	C	T	CAC (GTG)	TAC (GTA)	3	125	35	3	87	28	59	7	0	28	3	0.0589625	-0.151107	0.433824	0.344444	0.8	0.572222	0.472	0.141483	-1.47029	txt21,txt24,txt3,txu8,wcu15,wcu19,wcu20		hct46,hct54,hct61,hcu12,hcu16,hcu17,hcu2,hcu9,not11,not13,not43,not46,not8,nou104,nou124,nou127,nou134,nou30,nou33,txt20,txt40,txt8,txu11,txu13,txu22,txu39,txu6,txu7	not19,nou61,txu14
chr510	164957	CPIJ014218	A	T	GAA (TTC)	GAT (ATC)	1	113	22	79	12	6	6	10	12	12	67	0.00151379	-0.311111	0.232877	0.929412	0.214286	0.571849	0.752212	0.000639712	-3.41419	azu6,txt13,txt19,txt23,txt35,txu8,wcu15,wcu18,wcu2,wcu5	azu1,azu5,txt29,txt3,txt5,txu40,wcu1,wcu11,wcu12,wcu14,wcu4,wcu6	azu8,hct53,hct60,hcu13,hcu30,hcu43,not43,nou108,txt26,txt8,txu21,txu4	hct41,hct42,hct43,hct46,hct50,hct51,hct54,hct56,hct61,hct64,hct65,hct66,hcu12,hcu16,hcu17,hcu18,hcu31,hcu5,hcu8,hcu9,not11,not13,not15,not19,not2,not24,not4,not46,not8,nou1,nou104,nou107,nou124,nou127,nou129,nou130,nou132,nou133,nou134,nou30,nou33,nou39,nou61,txt14,txt20,txt36,txt38,txt40,txt7,txu11,txu12,txu13,txu14,txu18,txu2,txu20,txu22,txu3,txu31,txu39,txu6,txu7,txu9,wcu16,wcu21,wcu24,wcu8
chr448	113646	CPIJ013319	T	G	GTT	GTG	3	125	42	53	30	12	18	11	12	31	41	0.0266036	-0.163514	0.464602	0.8	0.342857	0.571429	0.672	0.107482	-1.60961	azu3,azu5,sebq,txt23,txt24,txu40,wcu10,wcu17,wcu19,wcu2,wcu6	azu1,txt13,txt19,txt21,txt29,txt39,txt5,txu8,wcu14,wcu15,wcu20,wcu25	azu8,hct42,hct51,hct53,hct56,hct66,hct73,hcu15,hcu2,hcu43,hcu5,hcu8,not11,not43,not8,nou127,nou132,nou133,txt14,txt20,txt40,txt7,txu12,txu20,txu22,txu3,txu31,txu39,txu43,txu9,wcu16	azu19,hct46,hct50,hct54,hct61,hct65,hcu12,hcu13,hcu16,hcu30,hcu31,hcu32,not13,not15,not19,not2,not24,not4,not46,not7,nou107,nou124,nou129,nou134,nou30,nou33,nou39,txt26,txt36,txt38,txt8,txu11,txu13,txu14,txu18,txu2,txu4,txu6,txu7,wcu13,wcu24
chr313	58374	CPIJ011127	T	G	GTT (AAC)	GTG (CAC)	1	124	16	4	104	32	72	2	0	14	4	0.0288899	-0.224359	0.204545	0.2	0.941176	0.570588	0.403226	0.108125	-1.60668	azu28,azu5		hct46,not4,not46,not7,nou1,nou130,nou132,txt40,txt8,txu20,txu22,txu43,wcu16,wcu24	hcu9,nou61,txt36,wcu21
chr278	370848	CPIJ010546	A	C	AAC (GTT)	CAC (GTG)	3	99	1	12	86	29	57	0	1	1	11	0.00929673	-0.257209	0.170915	0.173913	0.966667	0.57029	0.414141	0.103318	-1.62898		wcu4	hct64	hct43,hct50,hct53,hct70,hcu2,hcu31,hcu8,not19,not46,nou127,wcu24
chr36	432458	CPIJ002680	G	A	CAG	CAA	3	115	23	31	61	19	42	5	6	18	25	0.0805867	-0.111475	0.552632	0.505882	0.633333	0.569608	0.53913	0.20101	-1.27868	azu3,txt21,txt24,txt31,wcu18	not40,txt23,txt39,txt5,wcu12,wcu25	hct42,hct73,hcu13,hcu8,not14,not43,not46,nou1,nou30,txt26,txt36,txu12,txu18,txu20,txu21,txu39,txu43,txu9	azu8,hct43,hct46,hct50,hct51,hct54,hct60,hcu17,hcu18,hcu2,hcu31,hcu32,hcu43,hcu9,nou102,nou108,nou127,nou33,nou39,txt14,txt7,txu11,txu3,txu7,wcu21
chr106	545995	CPIJ006068	C	T	CTG	TTG	1	125	57	34	34	13	21	17	5	40	29	0.0178733	-0.166353	0.445055	0.766667	0.371429	0.569048	0.656	0.0313959	-2.15202	azu1,azu28,azu3,azu6,not40,txt19,txt21,txt29,txt35,txt5,txu40,wcu11,wcu17,wcu18,wcu4,wcu5,wcu6	txt23,wcu1,wcu14,wcu2,wcu25	azu19,azu8,hct51,hct53,hct60,hct61,hct66,hcu15,hcu16,hcu18,hcu31,hcu32,hcu5,not11,not13,not46,not7,not8,nou104,nou107,nou108,nou124,nou130,nou132,nou33,nou39,nou61,txt20,txt38,txt40,txt8,txu12,txu18,txu2,txu21,txu39,txu6,txu9,wcu16,wcu8	hct42,hct43,hct46,hct54,hct56,hct65,hct73,hcu12,hcu13,hcu17,hcu2,hcu30,hcu43,hcu8,not15,nou133,txt14,txt36,txt7,txu11,txu13,txu20,txu3,txu31,txu43,txu7,wcu13,wcu21,wcu24
chr25	878198	CPIJ001746	G	A	GAT (ATC)	AAT (ATT)	3	125	58	40	27	11	16	13	11	45	29	0.0524547	-0.153784	0.494263	0.822222	0.314286	0.568254	0.68	0.318981	-0.996555	azu3,azu5,not40,txt24,txt29,txt31,txt35,txt5,txu8,wcu1,wcu10,wcu2,wcu4	azu1,azu28,sebq,txt19,txt23,txt3,txu40,wcu11,wcu15,wcu19,wcu25	azu8,hct41,hct43,hct46,hct56,hct60,hct61,hct65,hct66,hct70,hct73,hcu16,hcu17,hcu30,hcu43,hcu8,hcu9,not11,not15,not19,not4,not46,not7,nou1,nou127,nou130,nou132,nou133,nou134,nou33,nou61,txt14,txt26,txt36,txt40,txt7,txu12,txu13,txu31,txu39,txu6,txu9,wcu13,wcu16,wcu21	azu19,hct42,hct53,hct54,hct64,hcu12,hcu13,hcu2,hcu5,not13,not14,not2,not24,nou102,nou104,nou107,nou108,nou124,nou30,nou39,txt38,txt8,txu11,txu18,txu2,txu20,txu4,txu43,txu7
chr21	1115325	CPIJ002130	T	C	TTG	CTG	1	125	58	15	52	18	34	15	2	43	13	0.0550647	-0.130245	0.520129	0.622222	0.514286	0.568254	0.592	0.0946965	-1.67113	azu1,azu5,azu6,txt19,txt24,txt29,txt3,txt31,txt39,txt5,txu8,wcu11,wcu12,wcu14,wcu2	sebq,txt23	azu8,hct41,hct42,hct51,hct53,hct61,hct64,hct65,hct66,hct73,hcu16,hcu17,hcu30,hcu31,hcu8,hcu9,not11,not13,not15,not2,not24,not4,not46,not7,not8,nou1,nou107,nou129,nou30,nou33,nou61,txt38,txt8,txu12,txu14,txu18,txu2,txu4,txu9,wcu16,wcu21,wcu24,wcu8	hct50,hct56,hcu13,hcu32,hcu5,not43,nou124,nou132,nou39,txu21,txu3,txu31,txu43
chr39	62182	CPIJ003082	G	T	CTG	CTT	3	125	59	14	52	18	34	14	3	45	11	0.0824015	-0.116269	0.563847	0.622222	0.514286	0.568254	0.592	0.189956	-1.31071	azu6,not40,txt21,txt24,txt3,txt31,txt35,txt5,txu8,wcu10,wcu11,wcu12,wcu18,wcu2	wcu17,wcu25,wcu5	hct41,hct42,hct43,hct46,hct50,hct53,hct73,hcu12,hcu16,hcu17,hcu18,hcu43,hcu5,hcu9,not11,not13,not15,not19,not24,not8,nou1,nou108,nou127,nou132,nou30,nou39,nou61,txt26,txt7,txt8,txu11,txu12,txu13,txu14,txu2,txu20,txu21,txu3,txu39,txu43,txu6,txu7,txu9,wcu13,wcu8	hct54,hcu30,not14,not2,not4,not43,nou124,nou130,nou133,nou134,txt36
chr36	432597	CPIJ002680	G	T	GCC	TCC	1	115	21	71	23	9	14	5	16	16	55	0.0361061	-0.16431	0.45679	0.835294	0.3	0.567647	0.695652	0.145456	-1.45577	not40,txt21,txt3,txt35,wcu18	azu3,txt13,txt19,txt23,txt24,txt31,txt39,txt5,txu8,wcu1,wcu17,wcu2,wcu20,wcu25,wcu4,wcu5	hct66,hcu16,hcu30,not11,not8,nou102,nou107,nou127,nou30,nou33,nou39,txu12,txu18,txu39,wcu24,wcu8	azu19,azu8,hct41,hct42,hct43,hct50,hct51,hct53,hct54,hct56,hct60,hct70,hct73,hcu13,hcu15,hcu17,hcu18,hcu31,hcu32,hcu43,hcu5,hcu8,hcu9,not13,not14,not15,not19,not2,not24,not4,not43,not46,not7,nou1,nou108,nou124,nou132,nou133,nou61,txt14,txt26,txt36,txt38,txt40,txt7,txu11,txu14,txu20,txu21,txu3,txu4,txu7,txu9,wcu13,wcu21
chr252	92749	CPIJ009715	C	T,A	CGC (GCG)	TGC,AGC (GCA,GCT)	3	124	44	7	73	24	49	11	0	33	7	0.0595125	-0.139112	0.477837	0.449438	0.685714	0.567576	0.516129	0.108839	-1.60343	txt13,txt21,txt31,txt35,txu40,txu8,wcu1,wcu11,wcu17,wcu4,wcu5		azu8,hct41,hct42,hct66,hct73,hcu12,hcu18,hcu30,hcu5,hcu8,not11,not15,not24,not43,not46,nou129,nou133,nou30,nou33,nou39,nou61,txt20,txt40,txt8,txu12,txu18,txu2,txu3,txu39,txu4,txu6,txu9,wcu8	hct61,nou124,txu11,txu13,txu7,wcu13,wcu21
chr281	98716	CPIJ010805	G	A	GTT (AAC)	ATT (AAT)	3	119	25	79	15	7	8	6	18	19	61	0.0122343	-0.237158	0.340426	0.909091	0.225806	0.567449	0.731092	0.0954657	-1.66725	azu6,txt5,wcu11,wcu19,wcu20,wcu4	not40,sebq,txt13,txt19,txt21,txt29,txt3,txt35,txt39,txu40,txu8,wcu10,wcu12,wcu14,wcu17,wcu18,wcu2,wcu5	azu19,hct43,hct50,hct51,hct53,hcu2,nou107,nou124,nou130,txt26,txt36,txt7,txu11,txu12,txu13,txu3,txu4,txu9,wcu16	hct41,hct42,hct46,hct54,hct60,hct61,hct64,hct65,hct66,hct70,hct73,hcu12,hcu13,hcu15,hcu17,hcu18,hcu31,hcu32,hcu43,hcu5,hcu8,hcu9,not11,not13,not15,not19,not2,not24,not4,not46,not7,not8,nou1,nou104,nou127,nou129,nou132,nou133,nou134,nou30,nou33,nou39,nou61,txt14,txt20,txt38,txt40,txt8,txu14,txu18,txu2,txu20,txu21,txu22,txu31,txu39,txu6,wcu13,wcu21,wcu24,wcu8
chr140	184363	CPIJ007135	T	C	TGG (CCA)	CGG (CCG)	3	120	22	91	7	5	2	4	23	18	68	0.000517861	-0.469188	0.12987	0.977273	0.15625	0.566761	0.758333	0.113524	-1.58255	azu5,azu6,txt39,wcu2	azu28,not40,txt13,txt19,txt23,txt29,txt3,txt35,txt5,txu40,txu8,wcu1,wcu10,wcu11,wcu12,wcu14,wcu15,wcu18,wcu19,wcu20,wcu25,wcu4,wcu6	hct56,hct65,hct66,hcu13,hcu17,not19,not2,not4,nou108,nou127,nou130,nou134,nou33,txt20,txt8,txu18,txu20,txu4	azu19,azu8,hct41,hct42,hct43,hct46,hct50,hct51,hct53,hct54,hct60,hct61,hct64,hct70,hct73,hcu12,hcu15,hcu16,hcu18,hcu2,hcu30,hcu31,hcu32,hcu43,hcu5,hcu8,not11,not13,not14,not15,not24,not43,not46,not7,not8,nou1,nou107,nou124,nou129,nou132,nou133,nou30,nou39,nou61,txt14,txt26,txt36,txt38,txt40,txt7,txu11,txu12,txu13,txu14,txu2,txu21,txu22,txu3,txu31,txu39,txu43,txu6,txu7,txu9,wcu13,wcu16,wcu21,wcu24
chr36	433828	CPIJ002681	T	C	ATT	ATC	3	119	14	84	21	9	12	4	20	10	64	0.0210027	-0.186813	0.425121	0.860465	0.272727	0.566596	0.697479	0.0890544	-1.70041	azu6,txt3,wcu1,wcu11	azu3,azu5,txt13,txt19,txt23,txt24,txt39,txt5,txu40,txu8,wcu10,wcu12,wcu14,wcu17,wcu19,wcu2,wcu25,wcu4,wcu5,wcu6	hct54,hcu12,not14,nou129,nou134,nou30,nou33,txu13,txu31,wcu24	azu19,azu8,hct41,hct42,hct43,hct46,hct50,hct53,hct56,hct61,hct65,hct66,hct70,hct73,hcu13,hcu15,hcu17,hcu18,hcu2,hcu30,hcu31,hcu32,hcu43,hcu5,hcu8,not11,not13,not15,not19,not2,not24,not4,not43,not46,not7,nou1,nou108,nou124,nou132,nou133,nou39,nou61,txt14,txt20,txt26,txt38,txt40,txt7,txt8,txu11,txu14,txu18,txu2,txu20,txu21,txu22,txu3,txu4,txu6,txu7,txu9,wcu13,wcu16,wcu21
chr792	4841	CPIJ016681	T	G	CCT (AGG)	CCG (CGG)	1	117	41	58	18	8	10	11	13	30	45	0.021294	-0.208776	0.385417	0.882353	0.25	0.566176	0.709402	0.0928093	-1.68076	azu1,azu28,azu3,azu5,azu6,txt19,wcu10,wcu11,wcu12,wcu14,wcu19	txt21,txt23,txt29,txt3,txt39,txu40,txu8,wcu1,wcu17,wcu2,wcu20,wcu25,wcu5	azu19,hct51,hct53,hct54,hct56,hct60,hct61,hct64,hct70,hct73,hcu15,hcu17,hcu43,not46,nou124,nou127,nou129,nou130,nou132,nou33,nou39,txt20,txt40,txt8,txu2,txu3,txu39,txu9,wcu16,wcu21	azu8,hct46,hct65,hct66,hcu12,hcu13,hcu16,hcu2,hcu30,hcu31,hcu5,hcu8,not11,not13,not15,not19,not2,not24,not4,not43,not7,not8,nou1,nou102,nou107,nou108,nou133,nou134,nou30,nou61,txt14,txt26,txt36,txt7,txu12,txu13,txu14,txu18,txu21,txu4,txu43,txu6,wcu13,wcu24,wcu8
chr510	164454	CPIJ014218	G	A	GGT (ACC)	AGT (ACT)	3	118	39	67	12	6	6	18	6	21	61	0.000805655	-0.32659	0.20979	0.931818	0.2	0.565909	0.745763	1.20149e-05	-4.37732	azu1,azu28,azu3,azu5,azu6,txt13,txt19,txt23,txt29,txt35,txu40,txu8,wcu12,wcu15,wcu18,wcu2,wcu20,wcu4	txt3,txt5,wcu1,wcu11,wcu14,wcu6	azu8,hct53,hct60,hcu12,hcu13,hcu30,hcu32,hcu43,not11,not19,not43,nou102,nou107,nou108,txt14,txt26,txt8,txu21,txu31,txu4,wcu8	hct41,hct42,hct43,hct46,hct50,hct51,hct54,hct56,hct61,hct64,hct65,hct66,hcu16,hcu17,hcu18,hcu2,hcu31,hcu5,hcu8,hcu9,not13,not14,not15,not2,not24,not4,not46,not8,nou1,nou124,nou127,nou129,nou130,nou132,nou133,nou134,nou30,nou33,nou39,nou61,txt20,txt36,txt38,txt40,txt7,txu11,txu12,txu13,txu14,txu18,txu2,txu20,txu22,txu3,txu39,txu6,txu7,txu9,wcu16,wcu21,wcu24
chr729	76310	CPIJ016026	A	G	GAT (ATC)	GGT (ACC)	2	115	10	5	100	29	71	1	0	9	5	0.0176829	-0.24	0.128857	0.164706	0.966667	0.565686	0.373913	0.138038	-1.48314	wcu20		hct41,hct43,hct46,hcu43,not8,nou104,txt7,txu3,txu31	hcu17,not15,nou102,nou30,txu6
chr229	405977	CPIJ009404	G	A	GAA (TTC)	AAA (TTT)	3	123	21	2	100	30	70	3	0	18	2	0.0623221	-0.18	0.318182	0.222222	0.909091	0.565657	0.406504	0.179575	-1.34207	txt21,txt3,wcu20		hct42,hct46,hcu18,hcu5,hcu8,not13,not2,not4,nou108,nou127,nou132,nou39,txt20,txu11,txu18,txu22,txu7,wcu8	hcu30,not8
chr729	76327	CPIJ016026	T	G	TAT (ATA)	GAT (ATC)	3	119	11	4	104	31	73	1	0	10	4	0.028855	-0.245445	0.130824	0.16092	0.96875	0.564835	0.378151	0.135609	-1.49235	wcu20		hct41,hct43,hct46,hcu43,not8,nou104,nou30,txt7,txu3,txu31	hcu17,not15,nou102,txu6
chr448	113018	CPIJ013319	T	C	CGT	CGC	3	121	62	41	18	8	10	18	7	44	34	0.0108453	-0.222222	0.357143	0.886364	0.242424	0.564394	0.710744	0.0277884	-2.20026	azu1,azu28,azu3,azu6,not40,txt13,txt19,txt23,txt29,txt3,txt35,txt5,txu40,wcu17,wcu18,wcu2,wcu20,wcu5	azu5,txt39,txu8,wcu14,wcu15,wcu25,wcu4	azu19,azu8,hct41,hct43,hct51,hct53,hct60,hct64,hct65,hct66,hct73,hcu17,hcu2,hcu43,hcu8,not11,not13,not2,not4,not8,nou102,nou108,nou124,nou127,nou129,nou130,nou132,nou133,txt14,txt20,txt36,txt40,txt7,txt8,txu11,txu12,txu21,txu22,txu31,txu43,txu6,txu7,txu9,wcu8	hct42,hct46,hct54,hct61,hcu12,hcu15,hcu16,hcu18,hcu30,hcu31,hcu32,hcu5,not15,not19,not24,not43,not46,not7,nou107,nou134,nou30,nou33,nou39,txt26,txt38,txu13,txu14,txu18,txu2,txu20,txu3,txu39,txu4,wcu24
chr1	1060237	CPIJ000051	A	T	ATA	ATT	3	125	65	43	17	8	9	18	9	47	34	0.0104933	-0.232178	0.352174	0.9	0.228571	0.564286	0.712	0.0593746	-1.88541	azu1,azu28,azu3,azu6,not40,txt13,txt3,txt31,txt35,txt5,wcu10,wcu12,wcu14,wcu15,wcu20,wcu25,wcu4,wcu6	sebq,txt19,txt24,txt29,txu8,wcu1,wcu17,wcu19,wcu5	azu19,hct42,hct43,hct50,hct51,hct53,hct54,hct60,hct61,hct64,hct66,hcu13,hcu15,hcu16,hcu17,hcu2,hcu30,hcu43,hcu9,not11,not13,not2,not24,not4,not46,not7,nou108,nou129,nou132,nou133,nou33,nou39,txt20,txt36,txt38,txt40,txt7,txu12,txu18,txu2,txu20,txu39,txu6,txu9,wcu16,wcu21,wcu24	azu8,hct41,hct46,hct56,hct65,hct70,hcu12,hcu18,hcu31,hcu32,hcu8,not14,not15,not19,not8,nou1,nou102,nou104,nou124,nou127,nou130,nou30,nou61,txt14,txt26,txu11,txu21,txu22,txu3,txu31,txu43,txu7,wcu13,wcu8
chr156	130372	CPIJ006721	C	G	CCG (CGG)	GCG (CGC)	3	121	65	29	27	11	16	22	2	43	27	0.00986812	-0.196025	0.389878	0.813953	0.314286	0.56412	0.669421	0.00492176	-2.81211	azu1,azu28,azu3,azu5,azu6,not40,txt13,txt21,txt23,txt3,txt35,txt39,wcu1,wcu14,wcu15,wcu17,wcu18,wcu20,wcu25,wcu4,wcu5,wcu6	txt19,txu40	azu19,azu8,hct51,hct53,hct54,hct60,hct64,hcu12,hcu15,hcu17,hcu30,hcu31,not11,not13,not14,not2,not24,not4,not46,not8,nou1,nou104,nou124,nou127,nou129,nou133,nou33,nou39,nou61,txt26,txt7,txt8,txu11,txu12,txu18,txu20,txu31,txu4,txu43,txu6,txu7,txu9,wcu24	hct41,hct42,hct43,hct46,hct50,hct56,hct66,hct70,hcu13,hcu16,hcu2,hcu32,hcu43,hcu8,hcu9,not15,not43,not7,nou102,nou108,nou132,txt40,txu2,txu3,txu39,wcu21,wcu8
chr25	1410208	CPIJ001759	C	T	ATC	ATT	3	113	19	49	45	17	28	9	9	10	40	0.0308727	-0.147009	0.494118	0.641026	0.485714	0.56337	0.59292	0.0400435	-2.0533	azu28,not40,txt29,txt39,txu40,wcu10,wcu12,wcu15,wcu25	azu3,txt19,txt3,txt5,wcu1,wcu11,wcu14,wcu19,wcu6	hct46,hct60,hcu12,hcu13,not2,not24,not46,nou133,txu11,txu18	azu8,hct50,hct53,hct54,hct64,hct65,hct70,hcu15,hcu16,hcu18,hcu30,hcu32,hcu8,not11,not13,not15,not19,not4,not43,not7,nou102,nou108,nou127,nou129,nou130,nou134,nou30,nou39,nou61,txt38,txu12,txu13,txu21,txu22,txu3,txu43,txu9,wcu13,wcu21,wcu24
chr25	1410211	CPIJ001759	A	C	ACA	ACC	3	113	19	49	45	17	28	9	9	10	40	0.0308727	-0.147009	0.494118	0.641026	0.485714	0.56337	0.59292	0.0400435	-2.0533	azu28,not40,txt29,txt39,txu40,wcu10,wcu12,wcu15,wcu25	azu3,txt19,txt3,txt5,wcu1,wcu11,wcu14,wcu19,wcu6	hct46,hct60,hcu12,hcu13,not2,not24,not46,nou133,txu11,txu18	azu8,hct50,hct53,hct54,hct64,hct65,hct70,hcu15,hcu16,hcu18,hcu30,hcu32,hcu8,not11,not13,not15,not19,not4,not43,not7,nou102,nou108,nou127,nou129,nou130,nou134,nou30,nou39,nou61,txt38,txu12,txu13,txu21,txu22,txu3,txu43,txu9,wcu13,wcu21,wcu24
chr278	380531	CPIJ010548	T	C	GTT	GTC	3	124	15	0	109	33	76	1	0	14	0	0.0732757	-0.236086	0.164502	0.155556	0.970588	0.563072	0.379032	0.178591	-1.34511	txt23		hcu12,not15,not43,not7,nou102,nou107,nou108,nou124,nou130,nou133,nou134,nou30,txu12,txu39
chr278	342784	CPIJ010538	G	A	GAG	GAA	3	124	29	7	88	28	60	6	1	23	6	0.0955531	-0.132135	0.489796	0.325843	0.8	0.562921	0.459677	0.158225	-1.41107	azu28,azu3,not40,txt39,wcu18,wcu20	wcu4	hct56,hct65,hct73,hcu12,hcu31,not15,not4,not46,nou107,nou108,nou124,nou127,nou130,nou132,nou133,txt40,txu12,txu14,txu20,txu22,txu31,txu39,wcu16	azu19,hct53,hct61,hcu17,nou134,txu2
chr171	149505	CPIJ007825	A	T	GAA	GAT	3	90	6	5	79	27	52	1	0	5	5	0.023042	-0.279272	0.128395	0.16129	0.964286	0.562788	0.411111	0.147777	-1.44743	txt19		hct51,hct56,hct66,hcu13,hcu16	hct42,hct60,hcu12,hcu17,hcu5
chr792	5535	CPIJ016681	C	T	CCC (GGG)	TCC (GGA)	3	125	18	4	103	32	71	3	0	15	4	0.0400188	-0.195295	0.289402	0.211111	0.914286	0.562698	0.408	0.144186	-1.46038	txt29,wcu1,wcu20		hct43,hct54,hct60,hcu13,hcu43,hcu5,hcu8,not11,not13,not19,nou1,nou132,txt14,txt20,txu21	hcu18,hcu2,hcu32,nou134
chr510	164412	CPIJ014218	A	G	ACC (GGT)	GCC (GGC)	3	119	39	68	12	6	6	18	7	21	61	0.00120496	-0.317143	0.223776	0.931818	0.193548	0.562683	0.739496	2.56465e-05	-4.20903	azu1,azu28,azu3,azu5,azu6,txt13,txt19,txt23,txt29,txt35,txu40,txu8,wcu12,wcu15,wcu18,wcu2,wcu20,wcu4	txt24,txt3,txt5,wcu1,wcu11,wcu14,wcu6	azu8,hct53,hct60,hcu12,hcu13,hcu30,hcu32,hcu43,not11,not19,not43,nou102,nou107,nou108,txt14,txt26,txt8,txu21,txu31,txu4,wcu8	hct41,hct42,hct43,hct46,hct50,hct51,hct54,hct56,hct61,hct64,hct65,hct66,hcu16,hcu17,hcu18,hcu2,hcu31,hcu5,hcu8,hcu9,not13,not14,not15,not2,not24,not4,not46,not8,nou1,nou124,nou127,nou129,nou130,nou132,nou133,nou134,nou30,nou33,nou39,nou61,txt20,txt36,txt38,txt40,txt7,txu11,txu12,txu13,txu14,txu18,txu2,txu20,txu22,txu3,txu39,txu6,txu7,txu9,wcu16,wcu21,wcu24
chr510	164418	CPIJ014218	T	C	TTG (CAA)	CTG (CAG)	3	119	39	68	12	6	6	18	7	21	61	0.00120496	-0.317143	0.223776	0.931818	0.193548	0.562683	0.739496	2.56465e-05	-4.20903	azu1,azu28,azu3,azu5,azu6,txt13,txt19,txt23,txt29,txt35,txu40,txu8,wcu12,wcu15,wcu18,wcu2,wcu20,wcu4	txt24,txt3,txt5,wcu1,wcu11,wcu14,wcu6	azu8,hct53,hct60,hcu12,hcu13,hcu30,hcu32,hcu43,not11,not19,not43,nou102,nou107,nou108,txt14,txt26,txt8,txu21,txu31,txu4,wcu8	hct41,hct42,hct43,hct46,hct50,hct51,hct54,hct56,hct61,hct64,hct65,hct66,hcu16,hcu17,hcu18,hcu2,hcu31,hcu5,hcu8,hcu9,not13,not14,not15,not2,not24,not4,not46,not8,nou1,nou124,nou127,nou129,nou130,nou132,nou133,nou134,nou30,nou33,nou39,nou61,txt20,txt36,txt38,txt40,txt7,txu11,txu12,txu13,txu14,txu18,txu2,txu20,txu22,txu3,txu39,txu6,txu7,txu9,wcu16,wcu21,wcu24
chr510	164426	CPIJ014218	T	A	GGT (ACC)	GGA (TCC)	1	119	39	68	12	6	6	18	7	21	61	0.00120496	-0.317143	0.223776	0.931818	0.193548	0.562683	0.739496	2.56465e-05	-4.20903	azu1,azu28,azu3,azu5,azu6,txt13,txt19,txt23,txt29,txt35,txu40,txu8,wcu12,wcu15,wcu18,wcu2,wcu20,wcu4	txt24,txt3,txt5,wcu1,wcu11,wcu14,wcu6	azu8,hct53,hct60,hcu12,hcu13,hcu30,hcu32,hcu43,not11,not19,not43,nou102,nou107,nou108,txt14,txt26,txt8,txu21,txu31,txu4,wcu8	hct41,hct42,hct43,hct46,hct50,hct51,hct54,hct56,hct61,hct64,hct65,hct66,hcu16,hcu17,hcu18,hcu2,hcu31,hcu5,hcu8,hcu9,not13,not14,not15,not2,not24,not4,not46,not8,nou1,nou124,nou127,nou129,nou130,nou132,nou133,nou134,nou30,nou33,nou39,nou61,txt20,txt36,txt38,txt40,txt7,txu11,txu12,txu13,txu14,txu18,txu2,txu20,txu22,txu3,txu39,txu6,txu7,txu9,wcu16,wcu21,wcu24
chr510	164427	CPIJ014218	A	G	AAC (GTT)	GAC (GTC)	3	119	39	68	12	6	6	18	7	21	61	0.00120496	-0.317143	0.223776	0.931818	0.193548	0.562683	0.739496	2.56465e-05	-4.20903	azu1,azu28,azu3,azu5,azu6,txt13,txt19,txt23,txt29,txt35,txu40,txu8,wcu12,wcu15,wcu18,wcu2,wcu20,wcu4	txt24,txt3,txt5,wcu1,wcu11,wcu14,wcu6	azu8,hct53,hct60,hcu12,hcu13,hcu30,hcu32,hcu43,not11,not19,not43,nou102,nou107,nou108,txt14,txt26,txt8,txu21,txu31,txu4,wcu8	hct41,hct42,hct43,hct46,hct50,hct51,hct54,hct56,hct61,hct64,hct65,hct66,hcu16,hcu17,hcu18,hcu2,hcu31,hcu5,hcu8,hcu9,not13,not14,not15,not2,not24,not4,not46,not8,nou1,nou124,nou127,nou129,nou130,nou132,nou133,nou134,nou30,nou33,nou39,nou61,txt20,txt36,txt38,txt40,txt7,txu11,txu12,txu13,txu14,txu18,txu2,txu20,txu22,txu3,txu39,txu6,txu7,txu9,wcu16,wcu21,wcu24
chr510	165471	CPIJ014218	C	T	CTT (AAG)	TTT (AAA)	3	121	38	72	11	6	5	15	12	23	60	0.00277712	-0.331169	0.227273	0.943182	0.181818	0.5625	0.735537	0.00100059	-3.29036	azu28,azu3,azu5,txt13,txt19,txt23,txt24,txt29,txu40,txu8,wcu15,wcu19,wcu2,wcu20,wcu4	azu1,azu6,txt3,txt31,txt35,txt5,wcu1,wcu11,wcu12,wcu14,wcu18,wcu6	azu8,hct43,hct53,hct60,hct66,hct73,hcu12,hcu13,hcu30,hcu32,hcu43,not14,not19,nou102,nou104,nou107,nou108,txt14,txt26,txu18,txu31,txu4,wcu8	hct41,hct42,hct46,hct50,hct51,hct54,hct56,hct61,hct64,hcu16,hcu17,hcu18,hcu2,hcu31,hcu5,hcu8,hcu9,not11,not13,not15,not2,not24,not4,not43,not46,not8,nou1,nou124,nou127,nou129,nou130,nou132,nou133,nou134,nou30,nou33,nou39,nou61,txt20,txt36,txt38,txt40,txt7,txt8,txu11,txu12,txu13,txu14,txu2,txu20,txu21,txu22,txu3,txu39,txu6,txu7,txu9,wcu16,wcu21,wcu24
chr252	92739	CPIJ009715	A	T	GGA (TCC)	GGT (ACC)	1	124	43	7	74	24	50	11	0	32	7	0.0844407	-0.131342	0.498188	0.438202	0.685714	0.561958	0.508065	0.130383	-1.51259	txt13,txt21,txt31,txt35,txu40,txu8,wcu1,wcu11,wcu17,wcu4,wcu5		azu8,hct41,hct42,hct66,hct73,hcu12,hcu18,hcu30,hcu5,hcu8,not11,not15,not24,not43,not46,nou129,nou133,nou30,nou33,nou39,nou61,txt20,txt40,txt8,txu18,txu2,txu3,txu39,txu4,txu6,txu9,wcu8	hct61,nou124,txu11,txu13,txu7,wcu13,wcu21
chr25	1409883	CPIJ001759	T	C	GTA	GCA	2	125	63	16	46	16	30	17	2	46	14	0.0737807	-0.126773	0.532095	0.666667	0.457143	0.561905	0.608	0.0933348	-1.67806	azu5,not40,txt19,txt29,txt39,txt5,txu40,wcu1,wcu10,wcu11,wcu12,wcu14,wcu15,wcu18,wcu19,wcu25,wcu6	azu3,txt3	azu19,hct41,hct42,hct46,hct50,hct51,hct53,hct54,hct56,hct60,hct61,hct70,hct73,hcu12,hcu13,hcu15,hcu16,hcu18,hcu30,hcu32,not15,not2,not24,not4,not43,not46,not7,nou1,nou102,nou108,nou127,nou130,nou133,nou134,nou39,nou61,txt7,txu11,txu18,txu20,txu21,txu3,txu7,txu9,wcu21,wcu24	azu8,hct64,hct65,hcu8,not11,not13,not19,nou129,nou30,txu12,txu13,txu22,txu43,wcu13
chr39	63415	CPIJ003082	G	A	GAG	GAA	3	125	44	10	71	23	48	11	1	33	9	0.0957381	-0.120819	0.531969	0.466667	0.657143	0.561905	0.52	0.127316	-1.52477	txt19,txt21,txt3,txt35,txt5,txu8,wcu10,wcu11,wcu12,wcu18,wcu2	wcu25	hct41,hct42,hct46,hct53,hct73,hcu12,hcu43,hcu5,not13,not19,not24,not8,nou1,nou108,nou127,nou134,nou30,nou39,txt26,txt36,txt8,txu11,txu12,txu13,txu14,txu2,txu20,txu21,txu3,txu39,txu43,txu6,txu7	hct54,hcu30,not14,not2,not4,not43,nou124,nou130,nou133
chr510	164376	CPIJ014218	G	A	GCG (CGC)	ACG (CGT)	3	117	42	63	12	6	6	18	7	24	56	0.00291872	-0.309524	0.235294	0.930233	0.193548	0.56189	0.735043	0.000101707	-3.88648	azu1,azu28,azu3,azu5,azu6,txt13,txt19,txt23,txt29,txt35,txu40,txu8,wcu12,wcu15,wcu18,wcu2,wcu20,wcu4	txt24,txt3,txt5,wcu1,wcu11,wcu14,wcu6	azu8,hct53,hct60,hcu12,hcu13,hcu17,hcu30,hcu32,hcu43,hcu9,not11,not19,not43,nou102,nou107,nou108,txt14,txt26,txt8,txu21,txu31,txu39,txu4,wcu8	hct41,hct42,hct43,hct46,hct50,hct51,hct54,hct56,hct61,hct64,hct65,hct66,hcu16,hcu18,hcu2,hcu31,hcu5,hcu8,not13,not15,not2,not24,not4,not46,not8,nou1,nou124,nou127,nou129,nou130,nou132,nou133,nou134,nou30,nou33,nou39,nou61,txt20,txt36,txt38,txt40,txt7,txu11,txu12,txu13,txu14,txu18,txu2,txu20,txu22,txu3,txu6,txu9,wcu16,wcu21,wcu24
chr448	112949	CPIJ013319	A	G	GTA	GTG	3	121	55	51	15	7	8	17	9	38	42	0.0111428	-0.243737	0.327869	0.909091	0.212121	0.560606	0.719008	0.0187182	-2.3511	azu1,azu28,azu6,not40,txt19,txt21,txt23,txt29,txt3,txt35,txt5,txu40,wcu17,wcu18,wcu2,wcu20,wcu5	azu3,azu5,txt13,txt39,txu8,wcu14,wcu15,wcu25,wcu4	azu19,hct41,hct43,hct51,hct53,hct60,hct64,hct66,hct73,hcu13,hcu17,hcu18,hcu2,hcu43,hcu8,not11,not13,not8,nou102,nou108,nou124,nou127,nou129,nou130,nou132,nou133,nou61,txt20,txt36,txt40,txt7,txu12,txu21,txu22,txu31,txu6,txu9,wcu8	azu8,hct42,hct46,hct54,hct61,hct65,hcu12,hcu15,hcu16,hcu30,hcu31,hcu32,hcu5,not15,not19,not2,not24,not4,not43,not46,not7,nou107,nou134,nou30,nou33,nou39,txt14,txt26,txt38,txt8,txu11,txu13,txu14,txu18,txu2,txu20,txu3,txu39,txu4,txu43,txu7,wcu24
chr36	92201	CPIJ002663	T	C	GAT	GAC	3	121	49	35	37	13	24	15	5	34	30	0.0433146	-0.141267	0.490998	0.727273	0.393939	0.560606	0.636364	0.0494262	-1.9649	azu28,azu5,azu6,not40,txt19,txt29,txt35,wcu10,wcu12,wcu17,wcu18,wcu20,wcu25,wcu4,wcu5	azu1,txt21,txt3,txu8,wcu2	azu19,hct56,hct60,hct65,hct66,hct70,hcu13,hcu16,hcu2,not24,not43,not8,nou1,nou108,nou130,nou132,nou133,nou30,nou39,txt14,txt20,txt36,txt38,txt40,txt8,txu21,txu3,txu31,txu39,txu9,wcu13,wcu16,wcu24,wcu8	hct41,hct43,hct46,hct50,hct51,hct54,hct61,hct64,hct73,hcu15,hcu17,hcu30,hcu31,hcu32,hcu43,hcu9,not11,not13,not46,nou102,nou107,nou124,nou127,nou129,nou134,txu12,txu13,txu18,txu43,wcu21
chr228	585169	CPIJ009085	A	G	AAC	GAC	1	124	35	78	11	6	5	9	19	26	59	0.00514121	-0.299381	0.271991	0.944444	0.176471	0.560458	0.733871	0.0988956	-1.65023	azu3,txt23,txt35,txu40,wcu1,wcu11,wcu18,wcu20,wcu4	azu1,azu28,azu5,azu6,txt13,txt19,txt21,txt3,txt31,txt39,txu8,wcu10,wcu12,wcu14,wcu17,wcu19,wcu2,wcu5,wcu6	hct46,hct61,hct64,hct66,hcu12,hcu15,hcu18,hcu8,hcu9,not24,not8,nou102,nou132,nou134,nou61,txt14,txt20,txt26,txt40,txt7,txt8,txu11,txu14,txu2,txu3,txu7	azu19,azu8,hct41,hct42,hct43,hct50,hct51,hct53,hct54,hct56,hct60,hct65,hct70,hct73,hcu13,hcu16,hcu17,hcu2,hcu30,hcu31,hcu32,hcu43,hcu5,not11,not13,not14,not15,not19,not2,not4,not43,not46,not7,nou1,nou107,nou124,nou127,nou129,nou130,nou133,nou30,nou33,nou39,txt36,txt38,txu13,txu20,txu21,txu22,txu31,txu39,txu4,txu43,txu6,txu9,wcu13,wcu16,wcu21,wcu8
chr25	1410124	CPIJ001759	C	A	CGC	CGA	3	113	23	43	47	17	30	9	8	14	35	0.044488	-0.132344	0.52521	0.620253	0.5	0.560127	0.584071	0.0742112	-1.78531	not40,txt19,txt29,txt39,txu40,wcu10,wcu12,wcu15,wcu25	azu3,txt3,txt5,wcu1,wcu11,wcu14,wcu19,wcu6	hct46,hct60,hcu12,hcu13,hcu30,not19,not2,not24,not46,nou133,txu11,txu18,wcu21,wcu24	azu8,hct50,hct53,hct54,hct64,hct65,hct70,hcu15,hcu16,hcu18,hcu32,hcu8,not11,not13,not15,not4,not43,not7,nou102,nou108,nou127,nou129,nou130,nou134,nou30,nou39,nou61,txt38,txu12,txu13,txu21,txu22,txu3,txu43,wcu13
chr25	1410127	CPIJ001759	G	A	CGG	CGA	3	113	23	43	47	17	30	9	8	14	35	0.044488	-0.132344	0.52521	0.620253	0.5	0.560127	0.584071	0.0742112	-1.78531	not40,txt19,txt29,txt39,txu40,wcu10,wcu12,wcu15,wcu25	azu3,txt3,txt5,wcu1,wcu11,wcu14,wcu19,wcu6	hct46,hct60,hcu12,hcu13,hcu30,not19,not2,not24,not46,nou133,txu11,txu18,wcu21,wcu24	azu8,hct50,hct53,hct54,hct64,hct65,hct70,hcu15,hcu16,hcu18,hcu32,hcu8,not11,not13,not15,not4,not43,not7,nou102,nou108,nou127,nou129,nou130,nou134,nou30,nou39,nou61,txt38,txu12,txu13,txu21,txu22,txu3,txu43,wcu13
chr792	4167	CPIJ016681	C	T	CCC (GGG)	CTC (GAG)	2	97	6	22	69	20	49	2	3	4	19	0.0885853	-0.129855	0.466667	0.319444	0.8	0.559722	0.443299	0.178433	-1.34559	txt13,txu40	txt39,txu8,wcu25	hcu15,nou127,nou130,txt14	hct51,hcu9,not13,not15,not19,not2,not24,not4,not8,nou1,nou108,nou133,nou30,nou61,txu12,txu14,txu18,txu4,txu6
chr792	4168	CPIJ016681	C	T	CCC (GGG)	CCT (AGG)	1	97	6	22	69	20	49	2	3	4	19	0.0885853	-0.129855	0.466667	0.319444	0.8	0.559722	0.443299	0.178433	-1.34559	txt13,txu40	txt39,txu8,wcu25	hcu15,nou127,nou130,txt14	hct51,hcu9,not13,not15,not19,not2,not24,not4,not8,nou1,nou108,nou133,nou30,nou61,txu12,txu14,txu18,txu4,txu6
chr1030	131393	CPIJ017763	C	T	CAC (GTG)	TAC (GTA)	3	120	36	53	31	12	19	8	15	28	38	0.0993665	-0.119491	0.578526	0.776471	0.342857	0.559664	0.65	0.402546	-0.837083	azu3,azu6,txt13,txt29,txu40,wcu11,wcu17,wcu20	azu1,azu28,azu5,txt19,txt5,txu8,wcu10,wcu14,wcu15,wcu18,wcu19,wcu2,wcu25,wcu4,wcu6	azu19,azu8,hct43,hct54,hct56,hct70,hcu43,hcu5,hcu8,not19,not43,not46,not7,nou1,nou102,nou129,nou132,nou30,nou39,txt40,txu12,txu13,txu21,txu3,txu43,txu9,wcu13,wcu24	hct42,hct50,hct51,hct53,hct61,hct65,hct66,hct73,hcu12,hcu15,hcu16,hcu30,hcu31,not15,not2,not24,not8,nou108,nou127,nou130,nou133,nou61,txt26,txt36,txt7,txt8,txu11,txu14,txu2,txu20,txu22,txu31,txu39,txu4,txu6,txu7,wcu16,wcu21
chr106	545923	CPIJ006068	C	T	CTG	TTG	1	120	53	36	31	11	20	17	4	36	32	0.0309696	-0.154839	0.454545	0.772727	0.34375	0.558239	0.658333	0.0216658	-2.29618	azu1,azu28,azu3,azu6,not40,txt19,txt21,txt29,txt35,txt5,txu40,wcu11,wcu17,wcu18,wcu4,wcu5,wcu6	txt23,wcu14,wcu2,wcu25	azu19,azu8,hct51,hct60,hct61,hcu15,hcu16,hcu18,hcu31,hcu32,hcu5,not11,not13,not46,not7,not8,nou107,nou108,nou124,nou130,nou132,nou33,nou39,nou61,txt20,txt38,txt40,txt8,txu12,txu2,txu21,txu39,txu6,txu9,wcu16,wcu8	hct42,hct43,hct46,hct53,hct54,hct56,hct65,hct66,hct73,hcu12,hcu13,hcu17,hcu2,hcu30,hcu43,hcu8,not15,nou133,txt14,txt36,txt7,txu11,txu13,txu18,txu20,txu3,txu31,txu43,txu7,wcu13,wcu21,wcu24
chr1	1058140	CPIJ000050	A	G	GAA	GAG	3	122	68	20	34	12	22	19	2	49	18	0.0539605	-0.139978	0.496078	0.752809	0.363636	0.558223	0.647541	0.0543066	-1.92438	azu1,azu6,not40,txt13,txt19,txt3,txt35,txt5,txu8,wcu1,wcu10,wcu14,wcu15,wcu17,wcu20,wcu25,wcu4,wcu5,wcu6	azu3,txt29	hct41,hct42,hct46,hct51,hct53,hct54,hct56,hct60,hct66,hcu12,hcu15,hcu16,hcu17,hcu2,hcu30,hcu31,hcu9,not11,not13,not19,not2,not24,not4,not46,not8,nou1,nou107,nou108,nou127,nou133,txt20,txt36,txt38,txt40,txt7,txu11,txu12,txu18,txu2,txu20,txu21,txu3,txu4,txu6,txu7,txu9,wcu16,wcu21,wcu24	azu8,hct65,hct70,hcu18,hcu32,hcu8,not15,nou102,nou104,nou124,nou130,nou30,txt14,txu22,txu31,txu43,wcu13,wcu8
chr728	162859	CPIJ015681	A	G	GAA	GGA	2	124	41	72	11	6	5	13	16	28	56	0.00483667	-0.302211	0.267857	0.94382	0.171429	0.557624	0.725806	0.0282375	-2.19397	azu5,azu6,txt13,txt21,txt29,txt5,wcu11,wcu12,wcu14,wcu15,wcu18,wcu20,wcu25	azu1,azu3,not40,sebq,txt23,txt3,txt39,txu40,txu8,wcu10,wcu17,wcu19,wcu2,wcu4,wcu5,wcu6	azu8,hct43,hct51,hct61,hcu12,hcu13,hcu2,hcu32,hcu43,hcu8,not4,not43,not8,nou132,nou30,nou33,nou61,txt36,txt7,txu12,txu13,txu22,txu3,txu31,txu43,txu6,txu9,wcu13	azu19,hct41,hct42,hct46,hct50,hct53,hct54,hct56,hct60,hct64,hct65,hct66,hct70,hct73,hcu15,hcu17,hcu30,hcu31,hcu5,hcu9,not11,not13,not15,not19,not2,not24,not46,not7,nou1,nou102,nou104,nou107,nou108,nou124,nou127,nou129,nou130,nou133,nou134,nou39,txt14,txt20,txt26,txt38,txt40,txu11,txu14,txu18,txu20,txu21,txu39,txu4,txu7,wcu16,wcu24,wcu8
chr728	162818	CPIJ015681	G	C	CAG	CAC	3	124	42	71	11	6	5	13	16	29	55	0.00501304	-0.300889	0.269784	0.94382	0.171429	0.557624	0.725806	0.0349744	-2.10865	azu5,azu6,txt13,txt21,txt29,txt5,wcu11,wcu12,wcu14,wcu15,wcu18,wcu20,wcu25	azu1,azu3,not40,sebq,txt23,txt3,txt39,txu40,txu8,wcu10,wcu17,wcu19,wcu2,wcu4,wcu5,wcu6	azu8,hct43,hct51,hct61,hcu12,hcu13,hcu2,hcu32,hcu43,hcu8,not4,not43,not8,nou104,nou132,nou30,nou33,nou61,txt36,txt7,txu12,txu13,txu22,txu3,txu31,txu43,txu6,txu9,wcu13	azu19,hct41,hct42,hct46,hct50,hct53,hct54,hct56,hct60,hct64,hct65,hct66,hct70,hct73,hcu15,hcu17,hcu30,hcu31,hcu5,hcu9,not11,not13,not15,not19,not2,not24,not46,not7,nou1,nou102,nou107,nou108,nou124,nou127,nou129,nou130,nou133,nou134,nou39,txt14,txt20,txt26,txt38,txt40,txu11,txu14,txu18,txu20,txu21,txu39,txu4,txu7,wcu16,wcu24,wcu8
chr510	165402	CPIJ014218	C	T	CGG (CCG)	TGG (CCA)	3	123	36	75	12	6	6	15	12	21	63	0.00410118	-0.290323	0.265306	0.933333	0.181818	0.557576	0.731707	0.000924598	-3.31252	azu28,azu3,azu5,txt13,txt19,txt23,txt24,txt29,txu40,txu8,wcu15,wcu19,wcu2,wcu20,wcu4	azu1,azu6,txt3,txt31,txt35,txt5,wcu1,wcu11,wcu12,wcu14,wcu18,wcu6	azu8,hct43,hct53,hct60,hct73,hcu12,hcu13,hcu30,hcu32,hcu43,not14,not19,nou102,nou104,nou107,nou108,txt14,txt26,txu31,txu4,wcu8	hct41,hct42,hct46,hct50,hct51,hct54,hct56,hct61,hct64,hct65,hct66,hcu16,hcu17,hcu18,hcu2,hcu31,hcu5,hcu8,hcu9,not11,not13,not15,not2,not24,not4,not43,not46,not8,nou1,nou124,nou127,nou129,nou130,nou132,nou133,nou134,nou30,nou33,nou39,nou61,txt20,txt36,txt38,txt40,txt7,txt8,txu11,txu12,txu13,txu14,txu18,txu2,txu20,txu21,txu22,txu3,txu39,txu6,txu7,txu9,wcu16,wcu21,wcu24
chr728	162832	CPIJ015681	A	T	TAC	TTC	2	123	41	71	11	6	5	13	16	28	55	0.00520013	-0.299553	0.271739	0.943182	0.171429	0.557305	0.723577	0.0315564	-2.14998	azu5,azu6,txt13,txt21,txt29,txt5,wcu11,wcu12,wcu14,wcu15,wcu18,wcu20,wcu25	azu1,azu3,not40,sebq,txt23,txt3,txt39,txu40,txu8,wcu10,wcu17,wcu19,wcu2,wcu4,wcu5,wcu6	azu8,hct43,hct51,hct61,hcu12,hcu13,hcu2,hcu32,hcu43,hcu8,not4,not43,not8,nou132,nou30,nou33,nou61,txt36,txt7,txu12,txu13,txu22,txu3,txu31,txu43,txu6,txu9,wcu13	azu19,hct41,hct42,hct46,hct50,hct53,hct54,hct56,hct60,hct64,hct65,hct66,hct70,hct73,hcu15,hcu17,hcu30,hcu31,hcu5,hcu9,not11,not13,not15,not19,not2,not24,not46,not7,nou1,nou102,nou107,nou108,nou124,nou127,nou129,nou130,nou133,nou134,nou39,txt14,txt20,txt26,txt38,txt40,txu11,txu14,txu18,txu20,txu21,txu39,txu4,txu7,wcu16,wcu24,wcu8
chr229	405989	CPIJ009404	A	G	ACA (TGT)	GCA (TGC)	3	125	19	2	104	32	72	3	0	16	2	0.0914936	-0.177258	0.3375	0.2	0.914286	0.557143	0.4	0.213584	-1.24377	txt21,txt3,wcu20		hct42,hct46,hcu5,hcu8,not13,not2,not4,nou108,nou127,nou132,nou39,txu11,txu18,txu22,txu7,wcu8	hcu30,not8
chr229	406007	CPIJ009404	G	A	GCT (AGC)	ACT (AGT)	3	125	19	2	104	32	72	3	0	16	2	0.0914936	-0.177258	0.3375	0.2	0.914286	0.557143	0.4	0.213584	-1.24377	txt21,txt3,wcu20		hct42,hct46,hcu5,hcu8,not13,not2,not4,nou108,nou127,nou132,nou39,txu11,txu18,txu22,txu7,wcu8	hcu30,not8
chr104	253966	CPIJ005959	C	T	TTC	TTT	3	121	39	77	5	4	1	9	19	30	58	0.000543699	-0.556477	0.0804795	0.988764	0.125	0.556882	0.760331	0.144772	-1.45825	txu8,wcu14,wcu15,wcu17,wcu18,wcu19,wcu20,wcu4,wcu5	azu1,azu28,azu5,azu6,not40,txt13,txt19,txt21,txt23,txt29,txt3,txt35,txt39,txt5,txu40,wcu1,wcu10,wcu12,wcu25	azu8,hct41,hct43,hct46,hct54,hct60,hcu15,hcu16,hcu18,hcu2,hcu30,hcu32,hcu43,hcu8,not13,not19,not8,nou124,nou129,nou61,txt7,txu11,txu2,txu20,txu31,txu43,txu6,txu7,wcu16,wcu8	azu19,hct42,hct50,hct51,hct53,hct56,hct61,hct64,hct65,hct66,hct70,hct73,hcu12,hcu13,hcu17,hcu31,hcu5,hcu9,not11,not15,not2,not24,not4,not43,not46,not7,nou1,nou102,nou104,nou107,nou108,nou127,nou130,nou132,nou133,nou134,nou30,nou33,nou39,txt14,txt20,txt26,txt36,txt38,txt40,txt8,txu12,txu14,txu18,txu21,txu22,txu3,txu39,txu4,txu9,wcu13,wcu21,wcu24
chr104	253970	CPIJ005959	A	C	ACC	CCC	1	121	39	77	5	4	1	9	19	30	58	0.000543699	-0.556477	0.0804795	0.988764	0.125	0.556882	0.760331	0.144772	-1.45825	txu8,wcu14,wcu15,wcu17,wcu18,wcu19,wcu20,wcu4,wcu5	azu1,azu28,azu5,azu6,not40,txt13,txt19,txt21,txt23,txt29,txt3,txt35,txt39,txt5,txu40,wcu1,wcu10,wcu12,wcu25	azu8,hct41,hct43,hct46,hct54,hct60,hcu15,hcu16,hcu18,hcu2,hcu30,hcu32,hcu43,hcu8,not13,not19,not8,nou124,nou129,nou61,txt7,txu11,txu2,txu20,txu31,txu43,txu6,txu7,wcu16,wcu8	azu19,hct42,hct50,hct51,hct53,hct56,hct61,hct64,hct65,hct66,hct70,hct73,hcu12,hcu13,hcu17,hcu31,hcu5,hcu9,not11,not15,not2,not24,not4,not43,not46,not7,nou1,nou102,nou104,nou107,nou108,nou127,nou130,nou132,nou133,nou134,nou30,nou33,nou39,txt14,txt20,txt26,txt36,txt38,txt40,txt8,txu12,txu14,txu18,txu21,txu22,txu3,txu39,txu4,txu9,wcu13,wcu21,wcu24
chr104	253975	CPIJ005959	C	T	AGC	AGT	3	121	39	77	5	4	1	9	19	30	58	0.000543699	-0.556477	0.0804795	0.988764	0.125	0.556882	0.760331	0.144772	-1.45825	txu8,wcu14,wcu15,wcu17,wcu18,wcu19,wcu20,wcu4,wcu5	azu1,azu28,azu5,azu6,not40,txt13,txt19,txt21,txt23,txt29,txt3,txt35,txt39,txt5,txu40,wcu1,wcu10,wcu12,wcu25	azu8,hct41,hct43,hct46,hct54,hct60,hcu15,hcu16,hcu18,hcu2,hcu30,hcu32,hcu43,hcu8,not13,not19,not8,nou124,nou129,nou61,txt7,txu11,txu2,txu20,txu31,txu43,txu6,txu7,wcu16,wcu8	azu19,hct42,hct50,hct51,hct53,hct56,hct61,hct64,hct65,hct66,hct70,hct73,hcu12,hcu13,hcu17,hcu31,hcu5,hcu9,not11,not15,not2,not24,not4,not43,not46,not7,nou1,nou102,nou104,nou107,nou108,nou127,nou130,nou132,nou133,nou134,nou30,nou33,nou39,txt14,txt20,txt26,txt36,txt38,txt40,txt8,txu12,txu14,txu18,txu21,txu22,txu3,txu39,txu4,txu9,wcu13,wcu21,wcu24
chr12	1650488	CPIJ001081	G	A	ACG	ACA	3	121	18	11	92	27	65	4	1	14	10	0.0763924	-0.143478	0.424837	0.269663	0.84375	0.556706	0.421488	0.13881	-1.48024	azu1,txt19,txt35,wcu6	azu3	hct43,hct51,hcu13,not7,nou1,nou108,nou30,nou39,txt38,txt7,txu13,txu20,txu43,txu6	hct42,hct56,hcu2,hcu31,hcu8,not15,not24,nou127,nou130,txt36
chr313	59673	CPIJ011127	A	T	GAA (TTC)	GAT (ATC)	1	124	10	0	114	35	79	0	0	10	0	0.0364089	-0.307018	0	0.11236	1	0.55618	0.362903	0.183108	-1.33125			hct42,hct53,hct56,hct64,hcu17,nou129,txu13,txu14,txu18,wcu24
chr313	59675	CPIJ011127	T	G	GTT (AAC)	GGT (ACC)	2	124	10	0	114	35	79	0	0	10	0	0.0364089	-0.307018	0	0.11236	1	0.55618	0.362903	0.183108	-1.33125			hct42,hct53,hct56,hct64,hcu17,nou129,txu13,txu14,txu18,wcu24
chr313	59680	CPIJ011127	T	C	TAG (CTA)	CAG (CTG)	3	124	10	0	114	35	79	0	0	10	0	0.0364089	-0.307018	0	0.11236	1	0.55618	0.362903	0.183108	-1.33125			hct42,hct53,hct56,hct64,hcu17,nou129,txu13,txu14,txu18,wcu24
chr313	59706	CPIJ011127	C	T	TTC (GAA)	TTT (AAA)	1	124	10	0	114	35	79	0	0	10	0	0.0364089	-0.307018	0	0.11236	1	0.55618	0.362903	0.183108	-1.33125			hct42,hct53,hct56,hct64,hcu17,nou129,txu13,txu14,txu18,wcu24
chr313	58450	CPIJ011127	C	A	CCG (CGG)	ACG (CGT)	3	125	7	3	115	35	80	0	0	7	3	0.0224531	-0.304348	0	0.111111	1	0.555556	0.36	0.149725	-1.4405			hcu16,not4,nou132,nou61,txt40,wcu16,wcu21	hcu9,txt36,wcu24
chr106	545643	CPIJ006068	T	C	CGT	CGC	3	125	59	26	40	14	26	19	2	40	24	0.0319256	-0.142793	0.48539	0.711111	0.4	0.555556	0.624	0.0255549	-2.23291	azu1,azu28,azu3,azu6,not40,txt19,txt21,txt23,txt29,txt35,txu40,wcu11,wcu14,wcu17,wcu18,wcu25,wcu4,wcu5,wcu6	wcu1,wcu2	azu19,azu8,hct51,hct53,hct61,hcu12,hcu15,hcu16,hcu18,hcu2,hcu31,hcu32,hcu5,not11,not13,not15,not24,not46,not7,nou104,nou107,nou108,nou124,nou33,nou39,nou61,txt20,txt38,txt40,txt8,txu12,txu2,txu21,txu3,txu39,txu6,txu9,wcu21,wcu24,wcu8	hct42,hct43,hct46,hct54,hct56,hct65,hct66,hct73,hcu13,hcu17,hcu30,hcu43,hcu8,nou133,txt14,txt36,txu11,txu13,txu18,txu20,txu31,txu43,txu7,wcu13
chr313	58936	CPIJ011127	C	A	CCG (CGG)	ACG (CGT)	3	125	10	0	115	35	80	0	0	10	0	0.0370511	-0.304348	0	0.111111	1	0.555556	0.36	0.188007	-1.3165			hct42,hct53,hct56,hct64,hcu17,nou129,txu13,txu14,txu18,wcu24
chr278	364926	CPIJ010544	C	T	TTC	TTT	3	125	27	33	65	21	44	8	6	19	27	0.0953171	-0.108023	0.574038	0.511111	0.6	0.555556	0.536	0.157419	-1.41381	azu6,txt19,txt23,txt31,txt39,wcu11,wcu15,wcu25	azu1,azu3,txt21,wcu18,wcu2,wcu4	hct60,hct64,hct66,hct73,hcu17,hcu31,not24,not7,nou133,nou134,nou30,nou33,txt20,txu13,txu14,txu2,txu22,txu43,wcu8	hct43,hct46,hct50,hct53,hct56,hct61,hct70,hcu13,hcu15,hcu16,hcu2,hcu30,hcu32,hcu43,hcu5,hcu8,hcu9,not13,not4,not46,nou127,nou130,txu20,txu3,txu9,wcu16,wcu24
chr278	364929	CPIJ010544	A	G	GGA	GGG	3	125	27	33	65	21	44	8	6	19	27	0.0953171	-0.108023	0.574038	0.511111	0.6	0.555556	0.536	0.157419	-1.41381	azu6,txt19,txt23,txt31,txt39,wcu11,wcu15,wcu25	azu1,azu3,txt21,wcu18,wcu2,wcu4	hct60,hct64,hct66,hct73,hcu17,hcu31,not24,not7,nou133,nou134,nou30,nou33,txt20,txu13,txu14,txu2,txu22,txu43,wcu8	hct43,hct46,hct50,hct53,hct56,hct61,hct70,hcu13,hcu15,hcu16,hcu2,hcu30,hcu32,hcu43,hcu5,hcu8,hcu9,not13,not4,not46,nou127,nou130,txu20,txu3,txu9,wcu16,wcu24
chr25	881345	CPIJ001746	A	G	TAG (CTA)	TGG (CCA)	2	122	55	48	19	8	11	11	15	44	33	0.0786946	-0.149529	0.5125	0.875	0.235294	0.555147	0.696721	0.75657	-0.309988	not40,txt24,txt31,txt35,txt5,txu8,wcu1,wcu2,wcu4,wcu5,wcu6	azu1,azu28,azu3,azu5,sebq,txt19,txt23,txt29,txt3,txt39,txu40,wcu11,wcu15,wcu19,wcu25	azu8,hct41,hct46,hct51,hct56,hct60,hct66,hct70,hct73,hcu16,hcu17,hcu30,hcu32,hcu43,hcu8,hcu9,not15,not19,not4,not43,not46,not7,nou1,nou108,nou127,nou129,nou130,nou132,nou133,nou134,nou33,nou39,nou61,txt26,txt36,txt7,txu12,txu21,txu31,txu39,txu6,wcu13,wcu21,wcu8	azu19,hct42,hct43,hct53,hct54,hct64,hcu12,hcu13,hcu2,hcu5,not11,not13,not14,not2,not24,nou102,nou104,nou107,nou124,nou30,txt14,txt38,txt40,txt8,txu11,txu13,txu18,txu2,txu20,txu4,txu43,txu7,txu9
chr281	98653	CPIJ010805	G	A	GGT (ACC)	AGT (ACT)	3	125	30	12	83	26	57	8	1	22	11	0.0821271	-0.128068	0.498252	0.366667	0.742857	0.554762	0.472	0.124532	-1.53602	azu6,not40,txt39,wcu1,wcu11,wcu15,wcu18,wcu2	txt35	hct46,hct60,hct66,hcu12,hcu13,hcu2,not11,not14,not2,not24,not4,not43,nou108,nou132,nou33,nou39,txt38,txu2,txu6,wcu13,wcu21,wcu8	hct43,hct54,hcu16,hcu17,hcu43,hcu9,not19,not46,txt40,txu21,wcu24
chr1030	130233	CPIJ017763	A	G,C	AAA (TTT)	AAG,AAC (CTT,GTT)	1	107	37	49	21	8	13	10	11	27	38	0.0759029	-0.143915	0.504854	0.833333	0.275862	0.554598	0.682243	0.194306	-1.29795	azu1,azu28,azu6,txt29,txu8,wcu1,wcu12,wcu17,wcu20,wcu6	azu5,not40,txt19,txt3,txt5,txu40,wcu10,wcu14,wcu15,wcu2,wcu25	hct46,hct54,hcu12,hcu13,hcu16,hcu30,hcu5,hcu8,not11,not13,not15,not19,not24,not43,not7,not8,nou1,nou127,nou129,nou130,nou30,txt14,txu12,txu13,txu14,txu21,txu4	azu8,hct41,hct51,hct53,hct56,hct61,hct64,hct65,hct66,hct73,hcu15,hcu17,hcu31,hcu9,not2,not4,not46,nou108,nou124,nou133,nou33,nou39,nou61,txt20,txt26,txt36,txt38,txt7,txt8,txu2,txu3,txu39,txu43,txu6,txu9,wcu13,wcu16,wcu24
chr313	59173	CPIJ011127	A	G	AAT (ATT)	GAT (ATC)	3	116	7	2	107	33	74	0	0	7	2	0.0363286	-0.308411	0	0.108434	1	0.554217	0.362069	0.189897	-1.31088			hct42,hct53,hct64,hcu17,nou129,txu18,wcu24	hct56,txu14
chr106	38223	CPIJ006034	C	T	ATC	ATT	3	125	62	37	26	10	16	17	8	45	29	0.0695068	-0.141968	0.512621	0.822222	0.285714	0.553968	0.672	0.152499	-1.43076	azu28,azu6,not40,txt13,txt21,txt23,txt29,txt3,txt39,wcu1,wcu10,wcu15,wcu17,wcu20,wcu4,wcu5,wcu6	azu1,txt19,txt35,txt5,txu40,wcu12,wcu19,wcu2	azu8,hct43,hct50,hct53,hct56,hct64,hct65,hcu12,hcu13,hcu16,hcu17,hcu18,hcu2,hcu43,hcu8,not11,not15,not2,not24,not4,not43,nou1,nou102,nou108,nou132,nou133,nou134,nou39,txt14,txt20,txt36,txt38,txt40,txt7,txu12,txu2,txu21,txu22,txu3,txu39,txu6,txu9,wcu13,wcu16,wcu21	hct46,hct54,hct60,hct66,hct70,hct73,hcu15,hcu30,hcu32,hcu9,not19,not7,nou107,nou124,nou127,nou129,nou130,nou30,txt26,txu11,txu13,txu14,txu18,txu20,txu31,txu4,txu43,txu7,wcu24
chr464	226420	CPIJ013725	G	A	GAA (TTC)	AAA (TTT)	3	92	3	8	81	23	58	1	0	2	8	0.0280774	-0.231319	0.140097	0.147059	0.958333	0.552696	0.358696	0.195733	-1.2938	wcu19		nou104,nou30	hcu12,not11,not13,not46,nou127,nou33,nou39,nou61
chr21	1116243	CPIJ002130	G	A	AGG	AGA	3	120	52	51	17	7	10	12	13	40	38	0.0589469	-0.165011	0.46798	0.886364	0.21875	0.552557	0.708333	0.366036	-0.903924	azu3,azu5,txt23,txt31,txt35,txt5,txu40,txu8,wcu1,wcu15,wcu18,wcu20	azu28,not40,sebq,txt13,txt19,txt21,txt24,txt3,txt39,wcu25,wcu4,wcu5,wcu6	azu8,hct42,hct50,hct53,hct54,hct66,hct70,hct73,hcu12,hcu16,hcu17,hcu18,hcu32,hcu9,not13,not14,not19,not43,not7,not8,nou1,nou102,nou104,nou124,nou130,nou133,nou30,txt20,txt40,txt7,txu11,txu12,txu14,txu18,txu20,txu3,txu4,txu7,wcu24,wcu8	azu19,hct41,hct43,hct46,hct56,hct60,hct64,hcu13,hcu15,hcu2,hcu30,hcu31,hcu43,hcu5,hcu8,not11,not2,not24,not4,not46,nou107,nou108,nou129,nou33,nou39,nou61,txt14,txt38,txu13,txu2,txu21,txu31,txu39,txu43,txu6,txu9,wcu16,wcu21
chr313	58882	CPIJ011127	A	T	ACC (GGT)	TCC (GGA)	3	124	9	0	115	35	80	0	0	9	0	0.0617614	-0.304348	0	0.101124	1	0.550562	0.354839	0.231769	-1.19581			hct42,hct53,hct56,hct64,hcu17,nou129,txu14,txu18,wcu24
chr313	58885	CPIJ011127	C	T	CTC (GAG)	TTC (GAA)	3	124	9	0	115	35	80	0	0	9	0	0.0617614	-0.304348	0	0.101124	1	0.550562	0.354839	0.231769	-1.19581			hct42,hct53,hct56,hct64,hcu17,nou129,txu14,txu18,wcu24
chr229	404020	CPIJ009404	A	C	AGC (GCT)	CGC (GCG)	3	125	6	3	116	35	81	0	0	6	3	0.0212605	-0.301724	0	0.1	1	0.55	0.352	0.183692	-1.32947			hcu32,not13,not14,nou108,nou33,txu21	hct73,hcu15,not46
chr313	58753	CPIJ011127	A	C	AAG (CTT)	CAG (CTG)	3	125	9	0	116	35	81	0	0	9	0	0.0622668	-0.301724	0	0.1	1	0.55	0.352	0.237331	-1.18168			hct42,hct53,hct56,hct64,hcu17,nou129,txu14,txu18,wcu24
chr313	58759	CPIJ011127	T	G	TGC (GCA)	GGC (GCC)	3	125	9	0	116	35	81	0	0	9	0	0.0622668	-0.301724	0	0.1	1	0.55	0.352	0.237331	-1.18168			hct42,hct53,hct56,hct64,hcu17,nou129,txu14,txu18,wcu24
chr313	58762	CPIJ011127	G	C	GGT (ACC)	CGT (ACG)	3	125	9	0	116	35	81	0	0	9	0	0.0622668	-0.301724	0	0.1	1	0.55	0.352	0.237331	-1.18168			hct42,hct53,hct56,hct64,hcu17,nou129,txu14,txu18,wcu24
chr313	58770	CPIJ011127	T	A	GCT (AGC)	GCA (TGC)	1	125	9	0	116	35	81	0	0	9	0	0.0622668	-0.301724	0	0.1	1	0.55	0.352	0.237331	-1.18168			hct42,hct53,hct56,hct64,hcu17,nou129,txu14,txu18,wcu24
chr313	58775	CPIJ011127	T	G	TTC (GAA)	TGC (GCA)	2	125	9	0	116	35	81	0	0	9	0	0.0622668	-0.301724	0	0.1	1	0.55	0.352	0.237331	-1.18168			hct42,hct53,hct56,hct64,hcu17,nou129,txu14,txu18,wcu24
chr313	59501	CPIJ011127	C	T	GCC (GGC)	GTC (GAC)	2	125	9	0	116	35	81	0	0	9	0	0.0622668	-0.301724	0	0.1	1	0.55	0.352	0.237331	-1.18168			hct42,hct53,hct56,hct64,hcu17,nou129,txu13,txu18,wcu24
chr313	59513	CPIJ011127	G	C	CGC (GCG)	CCC (GGG)	2	125	9	0	116	35	81	0	0	9	0	0.0622668	-0.301724	0	0.1	1	0.55	0.352	0.237331	-1.18168			hct42,hct53,hct56,hct64,hcu17,nou129,txu13,txu18,wcu24
chr313	59515	CPIJ011127	T	C	TTT (AAA)	CTT (AAG)	3	125	9	0	116	35	81	0	0	9	0	0.0622668	-0.301724	0	0.1	1	0.55	0.352	0.237331	-1.18168			hct42,hct53,hct56,hct64,hcu17,nou129,txu13,txu18,wcu24
chr313	59539	CPIJ011127	C	A	CAC (GTG)	AAC (GTT)	3	125	9	0	116	35	81	0	0	9	0	0.0622668	-0.301724	0	0.1	1	0.55	0.352	0.237331	-1.18168			hct42,hct53,hct56,hct64,hcu17,nou129,txu13,txu18,wcu24
chr512	30990	CPIJ013917	G	A	GTC (GAC)	ATC (GAT)	3	125	23	11	91	28	63	6	1	17	10	0.0970205	-0.129915	0.486486	0.3	0.8	0.55	0.44	0.152244	-1.43165	azu5,txt21,wcu11,wcu12,wcu14,wcu2	not40	hct56,hct60,hct65,hct66,hcu12,hcu31,hcu32,not11,not46,not8,nou102,nou107,nou108,nou133,txt40,txu21,wcu24	hct43,hcu43,not13,not19,not2,not24,not4,nou134,txu6,wcu21
chr512	31008	CPIJ013917	A	C	AGT (ACT)	CGT (ACG)	3	125	23	11	91	28	63	6	1	17	10	0.0970205	-0.129915	0.486486	0.3	0.8	0.55	0.44	0.152244	-1.43165	azu5,txt21,wcu11,wcu12,wcu14,wcu2	not40	hct56,hct60,hct65,hct66,hcu12,hcu31,hcu32,not11,not46,not8,nou102,nou107,nou108,nou133,txt40,txu21,wcu24	hct43,hcu43,not13,not19,not2,not24,not4,nou134,txu6,wcu21
chr140	184474	CPIJ007135	T	C	TCC (GGA)	CCC (GGG)	3	122	31	85	6	4	2	5	24	26	61	0.00557232	-0.402985	0.179054	0.977528	0.121212	0.54937	0.745902	0.626842	-0.486177	azu5,azu6,txt21,txt39,wcu2	azu28,not40,sebq,txt13,txt19,txt23,txt29,txt3,txt35,txt5,txu40,txu8,wcu1,wcu10,wcu11,wcu12,wcu14,wcu15,wcu18,wcu19,wcu20,wcu25,wcu4,wcu6	hct50,hct51,hct56,hct65,hct66,hcu13,hcu17,hcu32,not13,not19,not2,not4,not43,nou108,nou127,nou130,nou134,nou33,nou39,txt20,txt26,txt8,txu14,txu18,txu20,txu4	azu19,azu8,hct41,hct42,hct43,hct46,hct53,hct54,hct60,hct61,hct64,hct70,hct73,hcu12,hcu15,hcu16,hcu18,hcu2,hcu30,hcu31,hcu43,hcu5,hcu8,not11,not14,not15,not24,not46,not7,not8,nou1,nou102,nou107,nou124,nou129,nou132,nou133,nou30,nou61,txt14,txt36,txt38,txt40,txt7,txu11,txu12,txu13,txu2,txu21,txu22,txu3,txu31,txu39,txu43,txu6,txu7,txu9,wcu13,wcu16,wcu21,wcu24
chr140	184482	CPIJ007135	T	G	TAT (ATA)	TAG (CTA)	1	122	31	85	6	4	2	5	24	26	61	0.00557232	-0.402985	0.179054	0.977528	0.121212	0.54937	0.745902	0.626842	-0.486177	azu5,azu6,txt21,txt39,wcu2	azu28,not40,sebq,txt13,txt19,txt23,txt29,txt3,txt35,txt5,txu40,txu8,wcu1,wcu10,wcu11,wcu12,wcu14,wcu15,wcu18,wcu19,wcu20,wcu25,wcu4,wcu6	hct50,hct51,hct56,hct65,hct66,hcu13,hcu17,hcu32,not13,not19,not2,not4,not43,nou108,nou127,nou130,nou134,nou33,nou39,txt20,txt26,txt8,txu14,txu18,txu20,txu4	azu19,azu8,hct41,hct42,hct43,hct46,hct53,hct54,hct60,hct61,hct64,hct70,hct73,hcu12,hcu15,hcu16,hcu18,hcu2,hcu30,hcu31,hcu43,hcu5,hcu8,not11,not14,not15,not24,not46,not7,not8,nou1,nou102,nou107,nou124,nou129,nou132,nou133,nou30,nou61,txt14,txt36,txt38,txt40,txt7,txu11,txu12,txu13,txu2,txu21,txu22,txu3,txu31,txu39,txu43,txu6,txu7,txu9,wcu13,wcu16,wcu21,wcu24
chr2	1633971	CPIJ000304	C	T	CTG	TTG	1	89	3	80	6	3	3	2	16	1	64	0.0311077	-0.291411	0.263566	0.955882	0.142857	0.54937	0.764045	0.0347094	-2.11173	not40,txt13	azu3,azu6,txt19,txt24,txt29,txt3,txt31,txt35,txt39,txt5,txu40,txu8,wcu17,wcu18,wcu19,wcu20	nou30	azu19,azu8,hct41,hct42,hct43,hct50,hct51,hct60,hct70,hct73,hcu12,hcu13,hcu15,hcu16,hcu17,hcu18,hcu2,hcu30,hcu31,hcu43,hcu5,hcu8,not11,not13,not15,not2,not24,not4,not43,not46,not7,not8,nou102,nou104,nou108,nou124,nou129,nou130,nou133,nou33,nou39,nou61,txt14,txt20,txt26,txt36,txt40,txt7,txt8,txu12,txu14,txu18,txu2,txu20,txu21,txu31,txu39,txu4,txu43,txu6,txu9,wcu13,wcu21,wcu24
chr39	62051	CPIJ003082	A	G	AAG	AGG	2	125	55	61	9	5	4	21	9	34	52	0.00371626	-0.335217	0.226087	0.955556	0.142857	0.549206	0.728	0.000756659	-3.36818	azu3,azu5,azu6,not40,txt19,txt21,txt23,txt3,txt31,txt39,txt5,txu40,txu8,wcu11,wcu12,wcu18,wcu19,wcu2,wcu20,wcu4,wcu6	txt13,txt24,txt29,txt35,wcu1,wcu10,wcu17,wcu25,wcu5	hct50,hct51,hct56,hct61,hct65,hct66,hct70,hcu13,hcu16,hcu2,hcu31,not11,not15,not46,not7,not8,nou107,nou108,nou127,nou132,nou33,nou61,txt14,txt20,txt7,txu13,txu18,txu22,txu3,txu31,txu39,txu4,txu43,txu9	hct41,hct42,hct43,hct46,hct53,hct54,hct60,hct64,hct73,hcu12,hcu17,hcu18,hcu30,hcu32,hcu43,hcu5,hcu9,not13,not14,not19,not2,not24,not4,not43,nou1,nou102,nou104,nou124,nou129,nou130,nou133,nou134,nou30,nou39,txt26,txt36,txt38,txt40,txt8,txu11,txu12,txu14,txu2,txu20,txu21,txu6,txu7,wcu13,wcu16,wcu21,wcu24,wcu8
chr229	405443	CPIJ009404	T	C	TTT (AAA)	CTT (AAG)	3	125	57	48	20	8	12	18	9	39	39	0.0456224	-0.164706	0.461538	0.866667	0.228571	0.547619	0.688	0.0534592	-1.93119	azu5,txt19,txt21,txt23,txt29,txt31,txt5,txu40,txu8,wcu10,wcu11,wcu14,wcu15,wcu18,wcu19,wcu2,wcu20,wcu4	azu1,txt13,txt3,txt39,wcu1,wcu12,wcu17,wcu25,wcu5	hct56,hct64,hct66,hcu18,hcu2,hcu31,hcu32,hcu5,hcu8,not19,not2,not43,not7,nou1,nou102,nou104,nou124,nou132,nou134,nou30,nou61,txt14,txt26,txt36,txt38,txt8,txu12,txu13,txu14,txu2,txu21,txu22,txu3,txu39,txu43,wcu13,wcu16,wcu21,wcu8	azu8,hct42,hct43,hct46,hct50,hct54,hct65,hct70,hct73,hcu12,hcu15,hcu16,hcu30,hcu43,not13,not14,not15,not24,not4,not46,not8,nou108,nou127,nou129,nou130,nou133,nou33,nou39,txt20,txt40,txt7,txu11,txu18,txu20,txu31,txu4,txu6,txu7,wcu24
chr163	177075	CPIJ007188	A	G	CAA	CAG	3	125	51	61	13	6	7	14	15	37	46	0.0360167	-0.207203	0.397933	0.922222	0.171429	0.546825	0.712	0.186422	-1.32124	azu6,txt19,txt21,txt29,txt3,txt31,txu8,wcu10,wcu14,wcu17,wcu18,wcu20,wcu5,wcu6	azu1,azu5,not40,txt13,txt23,txt24,txt39,txt5,wcu11,wcu12,wcu15,wcu19,wcu2,wcu25,wcu4	azu8,hct43,hct54,hct56,hct66,hct70,hcu12,hcu13,hcu2,hcu43,not13,not43,not46,not8,nou1,nou102,nou104,nou107,nou108,nou129,nou130,nou132,nou134,nou33,nou61,txt14,txt20,txt26,txt38,txt8,txu18,txu2,txu31,txu39,txu4,txu9,wcu8	azu19,hct41,hct42,hct46,hct50,hct51,hct53,hct60,hct64,hct65,hcu15,hcu17,hcu18,hcu30,hcu31,hcu32,hcu5,hcu8,not15,not19,not2,not24,not4,not7,nou124,nou127,nou133,nou30,nou39,txt36,txt7,txu11,txu12,txu13,txu14,txu20,txu21,txu22,txu3,txu43,txu6,txu7,wcu13,wcu16,wcu21,wcu24
chr426	204278	CPIJ013027	T	C	TCC (GGA)	CCC (GGG)	3	121	34	80	7	4	3	9	19	25	61	0.0117837	-0.329161	0.239796	0.966292	0.125	0.545646	0.743802	0.137985	-1.48334	azu28,azu6,txt13,txu40,wcu11,wcu15,wcu17,wcu2,wcu20	azu1,azu3,azu5,not40,txt19,txt23,txt29,txt3,txt39,txt5,txu8,wcu1,wcu10,wcu12,wcu14,wcu18,wcu4,wcu5,wcu6	hct43,hct50,hct53,hct64,hcu15,hcu31,hcu32,hcu43,not11,not19,not24,not7,nou1,nou102,nou108,nou124,nou127,nou30,nou39,txt40,txu12,txu2,txu4,txu6,wcu21	azu19,azu8,hct41,hct42,hct46,hct51,hct54,hct56,hct60,hct61,hct65,hct66,hct70,hct73,hcu13,hcu16,hcu17,hcu18,hcu2,hcu30,hcu5,hcu8,hcu9,not13,not15,not2,not4,not43,not46,not8,nou104,nou107,nou129,nou130,nou132,nou133,nou134,nou33,nou61,txt14,txt20,txt26,txt36,txt38,txt7,txt8,txu11,txu13,txu14,txu18,txu21,txu3,txu31,txu39,txu43,txu7,txu9,wcu13,wcu16,wcu24,wcu8
chr426	204281	CPIJ013027	A	G	AAA (TTT)	GAA (TTC)	3	121	34	80	7	4	3	9	19	25	61	0.0117837	-0.329161	0.239796	0.966292	0.125	0.545646	0.743802	0.137985	-1.48334	azu28,azu6,txt13,txu40,wcu11,wcu15,wcu17,wcu2,wcu20	azu1,azu3,azu5,not40,txt19,txt23,txt29,txt3,txt39,txt5,txu8,wcu1,wcu10,wcu12,wcu14,wcu18,wcu4,wcu5,wcu6	hct43,hct50,hct53,hct64,hcu15,hcu31,hcu32,hcu43,not11,not19,not24,not7,nou1,nou102,nou108,nou124,nou127,nou30,nou39,txt40,txu12,txu2,txu4,txu6,wcu21	azu19,azu8,hct41,hct42,hct46,hct51,hct54,hct56,hct60,hct61,hct65,hct66,hct70,hct73,hcu13,hcu16,hcu17,hcu18,hcu2,hcu30,hcu5,hcu8,hcu9,not13,not15,not2,not4,not43,not46,not8,nou104,nou107,nou129,nou130,nou132,nou133,nou134,nou33,nou61,txt14,txt20,txt26,txt36,txt38,txt7,txt8,txu11,txu13,txu14,txu18,txu21,txu3,txu31,txu39,txu43,txu7,txu9,wcu13,wcu16,wcu24,wcu8
chr241	222078	CPIJ009106	T	G,C	ACT	ACG,ACC	3	122	50	69	3	3	0	11	19	39	50	0.000423318	-0.739362	0	1	0.0909091	0.545455	0.754098	0.430061	-0.789087	azu28,txt13,txt19,txt21,txt39,txu40,wcu1,wcu12,wcu14,wcu2,wcu4	azu1,azu3,azu5,azu6,not40,txt23,txt3,txt35,txt5,txu8,wcu10,wcu11,wcu15,wcu17,wcu18,wcu19,wcu20,wcu5,wcu6	hct41,hct43,hct50,hct53,hct54,hct60,hct65,hcu13,hcu15,hcu16,hcu18,hcu2,hcu32,hcu43,hcu5,hcu9,not14,not15,not43,not7,not8,nou104,nou124,nou127,nou132,txt26,txt38,txt7,txt8,txu11,txu12,txu2,txu21,txu31,txu39,txu43,txu6,txu7,wcu13	azu19,azu8,hct42,hct46,hct51,hct56,hct61,hct64,hct66,hct70,hct73,hcu12,hcu17,hcu30,hcu31,hcu8,not11,not13,not2,not24,not4,not46,nou1,nou102,nou107,nou108,nou129,nou130,nou133,nou134,nou30,nou33,nou39,nou61,txt14,txt20,txt36,txt40,txu13,txu14,txu18,txu20,txu22,txu3,txu4,txu9,wcu16,wcu21,wcu24,wcu8
chr729	76826	CPIJ016026	G	T	GCC (GGC)	TCC (GGA)	3	123	5	3	115	35	80	0	0	5	3	0.0366173	-0.304348	0	0.0909091	1	0.545455	0.349593	0.214597	-1.24102			hct41,nou104,txt7,txu3,txu6	hcu17,not15,txu31
chr229	403711	CPIJ009404	G	A	CAG (CTG)	CAA (TTG)	1	124	5	3	116	34	82	0	0	5	3	0.0373072	-0.293103	0	0.0888889	1	0.544444	0.33871	0.236284	-1.18433			hcu15,hcu32,not13,nou108,txu21	hct73,not14,not46
chr512	35197	CPIJ013918	T	C	TGT	TGC	3	122	3	8	111	34	77	0	1	3	7	0.0697121	-0.201043	0.266436	0.114943	0.971429	0.543186	0.360656	0.286595	-1.06562		not40	hct56,nou33,wcu24	hct43,hcu43,not13,not2,not24,nou134,wcu21
chr512	31372	CPIJ013917	A	T	CAC (GTG)	CTC (GAG)	2	122	19	96	7	4	3	6	24	13	72	0.0250915	-0.315504	0.257962	0.965909	0.117647	0.541778	0.729508	0.0837937	-1.72909	txt13,txt19,txu8,wcu11,wcu12,wcu14	azu1,azu28,azu3,azu5,azu6,not40,sebq,txt21,txt23,txt24,txt29,txt3,txt31,txt35,txt39,txt5,txu40,wcu1,wcu17,wcu20,wcu25,wcu4,wcu5,wcu6	hct46,hct54,hct61,not11,nou102,nou104,txt14,txt26,txu11,txu13,txu2,txu7,wcu13	azu19,azu8,hct41,hct42,hct43,hct50,hct51,hct53,hct56,hct60,hct64,hct66,hct70,hct73,hcu12,hcu13,hcu15,hcu16,hcu17,hcu18,hcu2,hcu30,hcu32,hcu43,hcu5,hcu8,hcu9,not13,not14,not15,not19,not2,not24,not4,not43,not46,not7,nou1,nou107,nou108,nou124,nou127,nou129,nou130,nou132,nou133,nou134,nou30,nou33,nou39,nou61,txt20,txt36,txt38,txt40,txt7,txu12,txu14,txu18,txu20,txu22,txu3,txu31,txu39,txu4,txu43,txu6,t…
chr39	63013	CPIJ003082	C	T	CAC	CAT	3	125	52	59	14	6	8	20	9	32	50	0.0325802	-0.205042	0.383838	0.911111	0.171429	0.54127	0.704	0.00471951	-2.82558	azu3,azu5,azu6,not40,txt19,txt21,txt23,txt3,txt31,txt39,txt5,txu40,txu8,wcu11,wcu12,wcu18,wcu19,wcu20,wcu4,wcu6	txt13,txt24,txt29,txt35,wcu1,wcu10,wcu17,wcu25,wcu5	hct50,hct51,hct56,hct66,hct70,hcu13,hcu16,hcu2,hcu31,not11,not15,not46,not7,not8,nou107,nou108,nou127,nou132,nou30,nou33,txt14,txt20,txt38,txt7,txu18,txu22,txu3,txu31,txu4,txu43,txu9,wcu21	hct41,hct42,hct43,hct46,hct53,hct54,hct60,hct64,hct73,hcu12,hcu17,hcu18,hcu30,hcu32,hcu43,hcu5,hcu9,not13,not14,not19,not2,not24,not4,not43,nou1,nou102,nou104,nou124,nou129,nou130,nou133,nou134,nou39,txt26,txt36,txt40,txt8,txu11,txu12,txu14,txu2,txu20,txu21,txu39,txu6,txu7,wcu13,wcu16,wcu24,wcu8
chr229	404930	CPIJ009404	C	T	CCT (AGG)	TCT (AGA)	3	124	5	2	117	34	83	0	0	5	2	0.06512	-0.290598	0	0.0777778	1	0.538889	0.330645	0.316261	-1.00217			hcu15,hcu32,not13,nou108,txu21	hct73,not46
chr512	34847	CPIJ013918	T	C	TAT	TAC	3	110	32	60	18	7	11	14	11	18	49	0.0916336	-0.152047	0.487685	0.858974	0.21875	0.538862	0.672727	0.0221257	-2.2882	txt19,txt23,txt29,txt35,txt5,txu40,txu8,wcu1,wcu10,wcu14,wcu15,wcu17,wcu4,wcu5	azu1,azu28,azu3,azu5,azu6,txt3,txt39,wcu12,wcu19,wcu25,wcu6	hct41,hct46,hct50,hct56,hct61,hct70,hcu8,nou1,txt14,txt26,txt8,txu11,txu12,txu31,txu39,txu4,txu43,txu7	azu19,azu8,hct42,hct51,hct53,hct64,hct73,hcu13,hcu15,hcu16,hcu17,hcu18,hcu2,hcu30,hcu32,hcu5,hcu9,not11,not14,not15,not24,not43,not7,nou104,nou107,nou108,nou124,nou127,nou129,nou130,nou132,nou133,nou30,nou33,nou39,nou61,txt20,txt36,txt38,txt40,txu13,txu14,txu2,txu20,txu22,txu3,txu9,wcu13,wcu16
chr106	37887	CPIJ006034	T	C	TGT	TGC	3	122	44	70	8	4	4	13	16	31	54	0.0375036	-0.255435	0.323741	0.955056	0.121212	0.538134	0.729508	0.116755	-1.56854	azu28,azu3,azu6,not40,txt13,txt21,txt29,txu8,wcu10,wcu17,wcu4,wcu5,wcu6	azu1,txt19,txt23,txt3,txt35,txt39,txt5,txu40,wcu1,wcu12,wcu14,wcu15,wcu18,wcu19,wcu2,wcu20	azu8,hct41,hct42,hct43,hct50,hct64,hcu12,hcu16,hcu2,hcu31,hcu43,not11,not13,not15,not2,not24,not4,not43,nou1,nou108,nou132,nou133,nou61,txt7,txt8,txu22,txu3,txu6,txu9,wcu16,wcu21	azu19,hct46,hct51,hct53,hct54,hct56,hct60,hct65,hct66,hct70,hct73,hcu13,hcu15,hcu17,hcu18,hcu30,hcu32,hcu5,hcu8,hcu9,not19,not7,nou102,nou104,nou107,nou124,nou127,nou129,nou130,nou134,nou30,nou33,nou39,txt14,txt20,txt26,txt36,txt38,txt40,txu11,txu12,txu13,txu14,txu18,txu2,txu20,txu21,txu31,txu39,txu4,txu43,txu7,wcu13,wcu24
chr53	106842	CPIJ003623	A	G	AGA	GGA	1	101	13	83	5	3	2	7	19	6	64	0.0251624	-0.348603	0.223881	0.972222	0.103448	0.537835	0.722772	0.00758971	-2.6698	txt21,txt29,txt39,txu8,wcu1,wcu17,wcu5	azu28,azu3,azu5,azu6,not40,txt19,txt23,txt3,txt35,txt5,txu40,wcu10,wcu11,wcu14,wcu15,wcu19,wcu2,wcu20,wcu6	azu19,hct61,not2,nou108,txt14,wcu8	azu8,hct41,hct42,hct43,hct50,hct51,hct53,hct54,hct56,hct60,hct64,hct66,hct70,hct73,hcu12,hcu13,hcu15,hcu16,hcu18,hcu2,hcu30,hcu31,hcu32,hcu43,hcu5,hcu8,not11,not13,not19,not4,not43,not7,nou104,nou107,nou124,nou127,nou129,nou130,nou132,nou133,nou61,txt20,txt26,txt36,txt38,txt7,txt8,txu11,txu13,txu14,txu18,txu2,txu21,txu22,txu3,txu31,txu39,txu4,txu43,txu6,txu7,txu9,wcu16,wcu24
chr512	35251	CPIJ013918	G	C	GCG	GCC	3	113	11	98	4	3	1	7	24	4	74	0.00729701	-0.4843	0.120614	0.987342	0.0882353	0.537789	0.716814	0.00119421	-3.24026	azu1,azu28,azu3,azu6,wcu14,wcu18,wcu20	not40,sebq,txt13,txt19,txt21,txt23,txt24,txt29,txt3,txt31,txt35,txt39,txt5,txu40,txu8,wcu1,wcu12,wcu15,wcu17,wcu19,wcu25,wcu4,wcu5,wcu6	hct56,txu12,txu21,wcu8	azu19,azu8,hct41,hct42,hct46,hct50,hct51,hct53,hct54,hct61,hct64,hct66,hct70,hct73,hcu12,hcu13,hcu15,hcu16,hcu17,hcu18,hcu2,hcu30,hcu31,hcu32,hcu5,hcu8,hcu9,not11,not13,not14,not15,not24,not43,not46,not7,nou1,nou102,nou104,nou107,nou108,nou124,nou127,nou129,nou130,nou132,nou133,nou30,nou39,nou61,txt14,txt20,txt26,txt36,txt38,txt40,txt7,txt8,txu11,txu13,txu14,txu18,txu2,txu20,txu22,txu3,txu31,txu3…
chr53	105959	CPIJ003623	A	G	AGA	AGG	3	118	32	74	12	5	7	9	18	23	56	0.0916395	-0.166667	0.466667	0.918605	0.15625	0.537427	0.711864	0.242557	-1.16862	txt19,txt21,txt3,txt35,txt39,txt5,wcu10,wcu15,wcu2	azu28,azu3,azu5,azu6,txt13,txt23,txt29,txu40,wcu1,wcu11,wcu12,wcu14,wcu18,wcu19,wcu20,wcu25,wcu4,wcu6	hct41,hct42,hct51,hct53,hct70,hct73,hcu12,hcu16,hcu30,hcu31,hcu9,not4,not7,nou132,nou133,nou33,nou61,txt7,txu18,txu21,txu3,txu6,txu9	azu19,azu8,hct46,hct50,hct54,hct56,hct60,hct61,hct64,hct65,hct66,hcu13,hcu15,hcu2,hcu32,hcu5,hcu8,not11,not13,not15,not19,not24,not43,not46,not8,nou1,nou102,nou104,nou107,nou108,nou127,nou129,nou130,nou134,nou30,nou39,txt38,txt40,txt8,txu11,txu12,txu13,txu14,txu2,txu20,txu22,txu31,txu39,txu4,txu43,txu7,wcu13,wcu16,wcu21,wcu24,wcu8
chr53	105960	CPIJ003623	C	A	CGT	AGT	1	118	32	74	12	5	7	9	18	23	56	0.0916395	-0.166667	0.466667	0.918605	0.15625	0.537427	0.711864	0.242557	-1.16862	txt19,txt21,txt3,txt35,txt39,txt5,wcu10,wcu15,wcu2	azu28,azu3,azu5,azu6,txt13,txt23,txt29,txu40,wcu1,wcu11,wcu12,wcu14,wcu18,wcu19,wcu20,wcu25,wcu4,wcu6	hct41,hct42,hct51,hct53,hct70,hct73,hcu12,hcu16,hcu30,hcu31,hcu9,not4,not7,nou132,nou133,nou33,nou61,txt7,txu18,txu21,txu3,txu6,txu9	azu19,azu8,hct46,hct50,hct54,hct56,hct60,hct61,hct64,hct65,hct66,hcu13,hcu15,hcu2,hcu32,hcu5,hcu8,not11,not13,not15,not19,not24,not43,not46,not8,nou1,nou102,nou104,nou107,nou108,nou127,nou129,nou130,nou134,nou30,nou39,txt38,txt40,txt8,txu11,txu12,txu13,txu14,txu2,txu20,txu22,txu31,txu39,txu4,txu43,txu7,wcu13,wcu16,wcu21,wcu24,wcu8
chr53	105962	CPIJ003623	T	C	CGT	CGC	3	118	32	74	12	5	7	9	18	23	56	0.0916395	-0.166667	0.466667	0.918605	0.15625	0.537427	0.711864	0.242557	-1.16862	txt19,txt21,txt3,txt35,txt39,txt5,wcu10,wcu15,wcu2	azu28,azu3,azu5,azu6,txt13,txt23,txt29,txu40,wcu1,wcu11,wcu12,wcu14,wcu18,wcu19,wcu20,wcu25,wcu4,wcu6	hct41,hct42,hct51,hct53,hct70,hct73,hcu12,hcu16,hcu30,hcu31,hcu9,not4,not7,nou132,nou133,nou33,nou61,txt7,txu18,txu21,txu3,txu6,txu9	azu19,azu8,hct46,hct50,hct54,hct56,hct60,hct61,hct64,hct65,hct66,hcu13,hcu15,hcu2,hcu32,hcu5,hcu8,not11,not13,not15,not19,not24,not43,not46,not8,nou1,nou102,nou104,nou107,nou108,nou127,nou129,nou130,nou134,nou30,nou39,txt38,txt40,txt8,txu11,txu12,txu13,txu14,txu2,txu20,txu22,txu31,txu39,txu4,txu43,txu7,wcu13,wcu16,wcu21,wcu24,wcu8
chr313	58372	CPIJ011127	G	C	GTT (AAC)	CTT (AAG)	3	124	30	86	8	4	4	5	25	25	61	0.0815237	-0.227723	0.37415	0.955556	0.117647	0.536601	0.725806	0.897419	-0.128922	azu3,azu5,azu6,not40,wcu17	azu1,azu28,txt13,txt19,txt21,txt23,txt24,txt29,txt3,txt31,txt35,txt39,txt5,txu40,txu8,wcu1,wcu11,wcu14,wcu15,wcu18,wcu19,wcu2,wcu25,wcu4,wcu6	azu8,hct51,hct54,hct65,hcu18,hcu31,not11,not13,not2,not24,nou130,nou132,nou133,nou39,txt14,txt40,txt7,txu18,txu21,txu22,txu3,txu6,txu9,wcu13,wcu16	azu19,hct41,hct42,hct46,hct50,hct53,hct56,hct60,hct61,hct64,hct66,hct70,hct73,hcu12,hcu13,hcu15,hcu16,hcu17,hcu2,hcu30,hcu32,hcu5,hcu8,hcu9,not14,not15,not19,not4,not43,not46,not7,nou1,nou102,nou104,nou107,nou108,nou124,nou127,nou129,nou134,nou30,nou33,nou61,txt20,txt26,txt36,txt38,txt8,txu11,txu12,txu13,txu14,txu2,txu20,txu31,txu39,txu4,txu43,txu7,wcu21,wcu24
chr281	98623	CPIJ010805	C	T	CTC (GAG)	TTC (GAA)	3	125	28	89	8	4	4	8	23	20	66	0.0775898	-0.237864	0.355263	0.955556	0.114286	0.534921	0.72	0.221124	-1.22354	azu6,txt23,txt31,wcu19,wcu20,wcu25,wcu4,wcu6	not40,sebq,txt13,txt19,txt21,txt24,txt29,txt3,txt35,txt39,txt5,txu40,txu8,wcu1,wcu10,wcu11,wcu12,wcu14,wcu15,wcu17,wcu18,wcu2,wcu5	azu19,hct50,hct53,hcu18,hcu2,nou102,nou107,nou124,nou130,nou30,txt26,txt36,txt7,txu11,txu12,txu13,txu4,txu43,txu7,wcu16	hct41,hct42,hct43,hct46,hct54,hct60,hct61,hct64,hct65,hct66,hct70,hct73,hcu12,hcu13,hcu15,hcu16,hcu17,hcu31,hcu32,hcu43,hcu5,hcu8,hcu9,not11,not13,not14,not15,not19,not2,not24,not4,not43,not46,not7,not8,nou1,nou104,nou108,nou127,nou129,nou132,nou133,nou134,nou33,nou39,nou61,txt14,txt20,txt38,txt40,txt8,txu14,txu18,txu2,txu20,txu21,txu22,txu3,txu31,txu39,txu6,txu9,wcu13,wcu21,wcu24,wcu8
chr313	59707	CPIJ011127	A	G	AGG (CCT)	GGG (CCC)	3	123	21	94	8	4	4	4	27	17	67	0.0844787	-0.222488	0.384106	0.954545	0.114286	0.534416	0.715447	0.615687	-0.501972	azu3,azu6,not40,wcu17	azu1,azu28,azu5,sebq,txt13,txt19,txt21,txt23,txt24,txt29,txt3,txt31,txt35,txt39,txt5,txu40,txu8,wcu1,wcu11,wcu14,wcu15,wcu18,wcu19,wcu2,wcu25,wcu4,wcu6	hct43,hct51,hct54,hcu18,hcu31,hcu43,not2,not24,nou130,nou132,nou133,nou39,txu18,txu22,txu3,txu9,wcu16	azu19,azu8,hct41,hct42,hct46,hct50,hct53,hct56,hct60,hct61,hct64,hct65,hct66,hct70,hct73,hcu12,hcu13,hcu15,hcu16,hcu17,hcu2,hcu30,hcu32,hcu5,hcu8,hcu9,not14,not15,not4,not43,not46,not7,nou1,nou102,nou104,nou107,nou108,nou124,nou127,nou129,nou134,nou30,nou33,nou61,txt14,txt20,txt26,txt36,txt38,txt40,txt7,txt8,txu11,txu12,txu13,txu14,txu2,txu20,txu21,txu31,txu39,txu4,txu43,txu7,wcu13,wcu21,wcu24
chr106	33740	CPIJ006034	T	C	CCT	CCC	3	117	34	78	5	3	2	11	19	23	59	0.0279179	-0.342105	0.231678	0.97619	0.0909091	0.53355	0.726496	0.0970203	-1.65947	azu5,not40,txt13,txt21,txt24,txt29,txu8,wcu17,wcu25,wcu5,wcu6	azu1,azu28,azu3,sebq,txt19,txt23,txt3,txt31,txt35,txt39,txt5,txu40,wcu1,wcu14,wcu18,wcu19,wcu2,wcu20,wcu4	azu8,hct41,hct43,hct64,hcu12,hcu16,hcu2,hcu31,hcu43,not11,not13,not14,not2,not24,not4,not43,nou108,nou132,nou133,nou61,txt7,txu22,txu9	azu19,hct42,hct46,hct50,hct51,hct53,hct54,hct56,hct60,hct66,hct70,hct73,hcu13,hcu15,hcu17,hcu18,hcu30,hcu32,hcu5,hcu8,hcu9,not15,not19,not46,not7,nou1,nou102,nou104,nou107,nou124,nou127,nou129,nou130,nou134,nou30,nou33,nou39,txt14,txt20,txt26,txt36,txt38,txt40,txu11,txu12,txu14,txu18,txu2,txu20,txu21,txu3,txu31,txu39,txu4,txu43,txu7,wcu13,wcu21,wcu24
chr512	31464	CPIJ013917	T	C	TAG (CTA)	CAG (CTG)	3	115	38	72	5	3	2	10	20	28	52	0.0660887	-0.325275	0.252525	0.97561	0.0909091	0.533259	0.721739	0.426486	-0.795219	azu6,txt19,txt21,txt23,txt3,txt5,wcu1,wcu10,wcu19,wcu25	azu1,azu28,azu3,azu5,sebq,txt29,txt35,txt39,txu40,wcu11,wcu12,wcu14,wcu15,wcu17,wcu18,wcu2,wcu20,wcu4,wcu5,wcu6	azu19,azu8,hct41,hct42,hct53,hct64,hct66,hcu12,hcu13,hcu16,hcu17,hcu18,hcu9,not14,not15,not43,not7,nou104,nou130,nou30,txt26,txt36,txt8,txu11,txu18,txu3,txu7,txu9	hct43,hct46,hct50,hct51,hct54,hct56,hct60,hct61,hct65,hct70,hct73,hcu15,hcu2,hcu30,hcu31,hcu32,hcu5,hcu8,not13,not19,not8,nou1,nou102,nou107,nou108,nou124,nou127,nou129,nou132,nou133,nou33,nou39,nou61,txt20,txt38,txt40,txt7,txu12,txu13,txu14,txu2,txu20,txu21,txu22,txu31,txu39,txu4,txu43,wcu13,wcu16,wcu24,wcu8
chr792	6261	CPIJ016681	C	T	CGA (TCG)	TGA (TCA)	3	121	12	11	98	30	68	5	0	7	11	0.0645304	-0.159064	0.390805	0.209302	0.857143	0.533223	0.396694	0.174583	-1.35762	txt19,txt24,txt29,wcu1,wcu20		hct43,hct60,hcu13,hcu43,hcu8,nou132,txu21	hcu18,hcu2,hcu32,not11,not13,not19,nou1,nou130,nou133,nou134,txt14
chr36	434186	CPIJ002681	C	A	CTC	ATC	1	121	35	81	5	3	2	13	18	22	63	0.0235294	-0.351269	0.220721	0.977011	0.0882353	0.532623	0.727273	0.0228287	-2.27629	azu28,azu5,azu6,not40,txt21,txt3,txt35,wcu1,wcu11,wcu15,wcu18,wcu20,wcu25	azu3,txt13,txt19,txt23,txt24,txt39,txt5,txu40,txu8,wcu10,wcu12,wcu14,wcu17,wcu19,wcu2,wcu4,wcu5,wcu6	hct51,hcu12,hcu16,hcu30,hcu9,not8,nou107,nou127,nou129,nou130,txt20,txu12,txu13,txu2,txu22,txu31,txu39,txu43,txu6,wcu16,wcu24,wcu8	azu19,azu8,hct41,hct42,hct46,hct50,hct53,hct54,hct56,hct60,hct61,hct65,hct66,hct70,hct73,hcu13,hcu15,hcu17,hcu18,hcu2,hcu31,hcu32,hcu43,hcu5,hcu8,not11,not13,not15,not19,not2,not24,not4,not43,not46,not7,nou1,nou102,nou108,nou124,nou132,nou133,nou134,nou30,nou39,nou61,txt14,txt26,txt36,txt38,txt40,txt7,txt8,txu11,txu14,txu18,txu20,txu21,txu3,txu4,txu7,txu9,wcu13,wcu21
chr977	16982	CPIJ017331	A	C	GGA	GGC	3	90	2	85	3	2	1	0	24	2	61	0.0611234	-0.387597	0.193548	0.984375	0.0769231	0.530649	0.722222	0.244331	-1.16423		azu1,azu28,azu3,azu5,azu6,not40,txt19,txt23,txt29,txt3,txt35,txt39,txt5,txu40,txu8,wcu11,wcu14,wcu17,wcu18,wcu19,wcu2,wcu4,wcu5,wcu6	nou30,txu3	azu19,azu8,hct42,hct51,hct53,hct54,hct56,hct60,hct61,hct65,hct70,hct73,hcu13,hcu15,hcu16,hcu2,hcu30,hcu31,hcu43,hcu5,not11,not13,not15,not19,not2,not24,not43,not46,not7,nou1,nou102,nou104,nou107,nou108,nou124,nou129,nou130,nou132,nou134,nou39,nou61,txt20,txt36,txt38,txt40,txt7,txu11,txu12,txu18,txu20,txu21,txu22,txu31,txu4,txu43,txu6,txu9,wcu13,wcu16,wcu21,wcu24
chr35	865146	CPIJ002538	C	T	ATC	ATT	3	121	31	84	6	3	3	8	21	23	63	0.0868185	-0.248744	0.33557	0.966292	0.09375	0.530021	0.735537	0.346409	-0.941577	azu5,azu6,txt23,txt29,txt3,txu40,wcu18,wcu19	not40,txt13,txt19,txt21,txt31,txt35,txt39,txt5,txu8,wcu1,wcu10,wcu11,wcu12,wcu14,wcu15,wcu17,wcu2,wcu20,wcu4,wcu5,wcu6	azu19,hct42,hct50,hct51,hct53,hct54,hct61,hct64,hct70,hcu13,hcu15,hcu17,nou124,nou129,nou61,txt20,txt40,txu18,txu39,txu43,wcu13,wcu16,wcu21	hct41,hct43,hct46,hct60,hct65,hct66,hct73,hcu12,hcu16,hcu18,hcu2,hcu30,hcu31,hcu32,hcu43,hcu5,hcu8,hcu9,not11,not13,not15,not19,not2,not24,not4,not43,not46,not7,not8,nou1,nou102,nou104,nou107,nou108,nou127,nou130,nou132,nou133,nou134,nou30,nou33,nou39,txt14,txt26,txt36,txt7,txt8,txu11,txu12,txu13,txu14,txu2,txu20,txu21,txu22,txu3,txu31,txu4,txu6,txu7,txu9,wcu24,wcu8
chr140	184690	CPIJ007135	C	T	CCT (AGG)	TCT (AGA)	3	109	5	101	3	2	1	1	25	4	76	0.0398049	-0.42029	0.163462	0.987654	0.0714286	0.529541	0.752294	0.21398	-1.2427	azu6	azu1,azu28,azu5,not40,sebq,txt13,txt21,txt23,txt3,txt31,txt35,txt5,txu40,txu8,wcu1,wcu10,wcu12,wcu17,wcu18,wcu2,wcu20,wcu25,wcu4,wcu5,wcu6	hct56,hcu13,nou130,txu18	azu8,hct41,hct42,hct43,hct46,hct50,hct51,hct53,hct54,hct60,hct61,hct64,hct65,hct66,hct70,hct73,hcu12,hcu15,hcu16,hcu17,hcu18,hcu2,hcu30,hcu31,hcu32,hcu43,hcu5,not11,not13,not14,not15,not19,not2,not24,not4,not43,not46,not7,nou1,nou102,nou104,nou107,nou108,nou124,nou132,nou134,nou30,nou33,nou39,nou61,txt20,txt26,txt36,txt40,txt7,txt8,txu11,txu12,txu13,txu14,txu2,txu20,txu21,txu3,txu31,txu39,txu4,tx…
chr512	31269	CPIJ013917	G	C	GAC (GTC)	CAC (GTG)	3	123	11	110	2	2	0	3	29	8	81	0.00546636	-0.735931	0	1	0.0588235	0.529412	0.739837	0.101025	-1.6399	txt13,txt19,txu8	azu1,azu28,azu3,azu5,azu6,not40,sebq,txt21,txt23,txt24,txt29,txt3,txt31,txt35,txt39,txt5,txu40,wcu1,wcu11,wcu12,wcu14,wcu17,wcu18,wcu2,wcu20,wcu25,wcu4,wcu5,wcu6	not11,txt14,txt26,txt36,txt8,txu11,txu4,txu7	azu19,azu8,hct41,hct42,hct43,hct46,hct50,hct51,hct53,hct54,hct56,hct60,hct61,hct64,hct66,hct70,hct73,hcu12,hcu13,hcu15,hcu16,hcu17,hcu18,hcu2,hcu30,hcu31,hcu32,hcu43,hcu5,hcu8,hcu9,not13,not14,not15,not19,not2,not24,not4,not43,not46,not7,not8,nou1,nou102,nou104,nou107,nou108,nou124,nou127,nou129,nou130,nou132,nou133,nou134,nou30,nou33,nou39,nou61,txt20,txt38,txt40,txt7,txu12,txu13,txu14,txu18,txu…
chr512	31295	CPIJ013917	T	C	GGT (ACC)	GGC (GCC)	1	122	11	109	2	2	0	3	29	8	80	0.00565773	-0.733624	0	1	0.0588235	0.529412	0.737705	0.10581	-1.61732	txt13,txt19,txu8	azu1,azu28,azu3,azu5,azu6,not40,sebq,txt21,txt23,txt24,txt29,txt3,txt31,txt35,txt39,txt5,txu40,wcu1,wcu11,wcu12,wcu14,wcu17,wcu18,wcu2,wcu20,wcu25,wcu4,wcu5,wcu6	not11,txt14,txt26,txt36,txt8,txu11,txu4,txu7	azu19,azu8,hct41,hct42,hct43,hct46,hct50,hct51,hct53,hct54,hct56,hct60,hct64,hct66,hct70,hct73,hcu12,hcu13,hcu15,hcu16,hcu17,hcu18,hcu2,hcu30,hcu31,hcu32,hcu43,hcu5,hcu8,hcu9,not13,not14,not15,not19,not2,not24,not4,not43,not46,not7,not8,nou1,nou102,nou104,nou107,nou108,nou124,nou127,nou129,nou130,nou132,nou133,nou134,nou30,nou33,nou39,nou61,txt20,txt38,txt40,txt7,txu12,txu13,txu14,txu18,txu2,txu2…
chr512	31305	CPIJ013917	A	C	ATC (GAT)	CTC (GAG)	3	122	11	109	2	2	0	3	29	8	80	0.00565773	-0.733624	0	1	0.0588235	0.529412	0.737705	0.10581	-1.61732	txt13,txt19,txu8	azu1,azu28,azu3,azu5,azu6,not40,sebq,txt21,txt23,txt24,txt29,txt3,txt31,txt35,txt39,txt5,txu40,wcu1,wcu11,wcu12,wcu14,wcu17,wcu18,wcu2,wcu20,wcu25,wcu4,wcu5,wcu6	not11,txt14,txt26,txt36,txt8,txu11,txu4,txu7	azu19,azu8,hct41,hct42,hct43,hct46,hct50,hct51,hct53,hct54,hct56,hct60,hct64,hct66,hct70,hct73,hcu12,hcu13,hcu15,hcu16,hcu17,hcu18,hcu2,hcu30,hcu31,hcu32,hcu43,hcu5,hcu8,hcu9,not13,not14,not15,not19,not2,not24,not4,not43,not46,not7,not8,nou1,nou102,nou104,nou107,nou108,nou124,nou127,nou129,nou130,nou132,nou133,nou134,nou30,nou33,nou39,nou61,txt20,txt38,txt40,txt7,txu12,txu13,txu14,txu18,txu2,txu2…
chr39	62854	CPIJ003082	C	A	GAC	GAA	3	125	56	60	9	4	5	22	9	34	51	0.0803204	-0.217172	0.367647	0.944444	0.114286	0.529365	0.712	0.00302372	-2.96532	azu3,azu5,azu6,not40,txt19,txt21,txt23,txt3,txt31,txt39,txt5,txu40,txu8,wcu11,wcu12,wcu15,wcu18,wcu19,wcu2,wcu20,wcu4,wcu6	txt13,txt24,txt29,txt35,wcu1,wcu10,wcu17,wcu25,wcu5	hct50,hct51,hct56,hct61,hct65,hct66,hct70,hcu13,hcu16,hcu2,hcu31,not11,not15,not46,not7,not8,nou107,nou108,nou127,nou132,nou30,nou33,txt14,txt20,txt7,txu13,txu18,txu22,txu3,txu31,txu4,txu43,txu9,wcu21	hct41,hct42,hct43,hct46,hct53,hct54,hct60,hct64,hct73,hcu12,hcu17,hcu18,hcu30,hcu32,hcu43,hcu5,hcu9,not13,not14,not19,not2,not24,not4,not43,nou1,nou102,nou104,nou124,nou129,nou130,nou133,nou134,nou39,txt26,txt36,txt38,txt40,txt8,txu11,txu12,txu14,txu2,txu20,txu21,txu39,txu6,txu7,wcu13,wcu16,wcu24,wcu8
chr2	1633713	CPIJ000304	G	A	GAT	AAT	1	79	0	78	1	1	0	0	17	0	61	0.0507942	-0.782051	0	1	0.0555556	0.527778	0.78481	0.0673139	-1.82957		azu3,azu6,not40,txt13,txt19,txt24,txt29,txt31,txt35,txt39,txt5,txu40,txu8,wcu17,wcu18,wcu19,wcu20		azu19,hct41,hct42,hct43,hct50,hct51,hct61,hct66,hct70,hct73,hcu12,hcu13,hcu15,hcu16,hcu17,hcu18,hcu2,hcu30,hcu31,hcu43,hcu5,hcu8,not11,not13,not15,not2,not24,not4,not43,not46,not7,nou102,nou104,nou124,nou129,nou130,nou133,nou30,nou33,nou39,nou61,txt14,txt20,txt26,txt36,txt40,txt7,txt8,txu12,txu14,txu18,txu2,txu21,txu31,txu39,txu4,txu43,txu6,txu9,wcu13,wcu24
chr2	1633721	CPIJ000304	C	T	TAC	TAT	3	79	0	78	1	1	0	0	17	0	61	0.0507942	-0.782051	0	1	0.0555556	0.527778	0.78481	0.0673139	-1.82957		azu3,azu6,not40,txt13,txt19,txt24,txt29,txt31,txt35,txt39,txt5,txu40,txu8,wcu17,wcu18,wcu19,wcu20		azu19,hct41,hct42,hct43,hct50,hct51,hct61,hct66,hct70,hct73,hcu12,hcu13,hcu15,hcu16,hcu17,hcu18,hcu2,hcu30,hcu31,hcu43,hcu5,hcu8,not11,not13,not15,not2,not24,not4,not43,not46,not7,nou102,nou104,nou124,nou129,nou130,nou133,nou30,nou33,nou39,nou61,txt14,txt20,txt26,txt36,txt40,txt7,txt8,txu12,txu14,txu18,txu2,txu21,txu31,txu39,txu4,txu43,txu6,txu9,wcu13,wcu24
chr104	244211	CPIJ005955	G	A	GTG	GTA	3	125	34	85	6	3	3	11	21	23	64	0.0933198	-0.240196	0.350993	0.966667	0.0857143	0.52619	0.72	0.153854	-1.42605	txt13,txt19,txt23,txt29,txt35,txt39,txt5,txu40,wcu10,wcu15,wcu20	azu1,azu28,azu3,azu5,azu6,not40,txt24,txt31,txu8,wcu1,wcu11,wcu12,wcu14,wcu17,wcu18,wcu19,wcu2,wcu25,wcu4,wcu5,wcu6	hcu18,hcu2,hcu30,hcu5,nou108,nou124,nou127,nou129,nou133,txt14,txt20,txt26,txt36,txt38,txt40,txt7,txu14,txu2,txu20,txu21,txu39,wcu13,wcu16	azu19,azu8,hct41,hct42,hct43,hct46,hct50,hct51,hct53,hct54,hct56,hct60,hct61,hct64,hct65,hct66,hct70,hct73,hcu12,hcu13,hcu15,hcu16,hcu17,hcu31,hcu32,hcu43,hcu8,hcu9,not11,not13,not14,not15,not19,not2,not24,not4,not43,not46,not7,not8,nou1,nou102,nou104,nou107,nou130,nou132,nou134,nou30,nou33,nou39,nou61,txu11,txu13,txu18,txu22,txu3,txu31,txu4,txu43,txu7,txu9,wcu21,wcu24,wcu8
chr1	1060150	CPIJ000051	C	A	GGC	GGA	3	125	32	90	3	2	1	3	30	29	60	0.073615	-0.369497	0.211409	0.988889	0.0571429	0.523016	0.728	0.156342	1.41748	txt19,wcu1,wcu12	azu1,azu28,azu3,azu5,azu6,not40,txt13,txt21,txt23,txt24,txt29,txt3,txt31,txt35,txt39,txt5,txu40,txu8,wcu10,wcu11,wcu14,wcu15,wcu17,wcu18,wcu2,wcu20,wcu25,wcu4,wcu5,wcu6	hct41,hct43,hct50,hct51,hct56,hct66,hcu13,hcu31,hcu43,hcu9,not19,not4,not7,not8,nou104,nou107,nou108,nou127,nou129,nou132,nou39,nou61,txt20,txt26,txu11,txu3,txu39,txu6,txu7	azu19,azu8,hct42,hct46,hct53,hct54,hct60,hct61,hct64,hct65,hct70,hct73,hcu12,hcu15,hcu16,hcu17,hcu18,hcu2,hcu30,hcu32,hcu5,hcu8,not11,not13,not14,not15,not2,not24,not43,not46,nou102,nou124,nou130,nou133,nou134,nou30,nou33,txt14,txt36,txt38,txt40,txt7,txt8,txu12,txu13,txu14,txu18,txu2,txu20,txu21,txu22,txu31,txu4,txu43,txu9,wcu13,wcu16,wcu21,wcu24,wcu8
chr631	190002	CPIJ015248	T	C	CAT	CAC	3	115	32	79	4	2	2	13	15	19	64	0.0927005	-0.273684	0.292517	0.976471	0.0666667	0.521569	0.73913	0.0107821	-2.54968	azu1,azu28,azu3,azu5,azu6,txt19,txt21,txt24,txt29,txt35,txu40,txu8,wcu15	sebq,txt13,txt23,txt31,txt39,txt5,wcu11,wcu17,wcu18,wcu19,wcu20,wcu25,wcu4,wcu5,wcu6	azu8,hct53,hct54,hct66,hcu9,not19,not2,not4,not46,nou107,nou129,nou132,nou30,nou39,nou61,txt40,txt7,txu22,txu3	hct41,hct42,hct46,hct50,hct51,hct56,hct60,hct64,hct65,hct70,hct73,hcu12,hcu13,hcu15,hcu16,hcu17,hcu18,hcu2,hcu30,hcu31,hcu32,hcu43,hcu5,hcu8,not11,not13,not14,not15,not24,not43,not7,nou1,nou102,nou104,nou108,nou124,nou127,nou130,nou133,nou134,nou33,txt14,txt20,txt26,txt36,txt38,txu11,txu12,txu13,txu14,txu18,txu2,txu20,txu21,txu31,txu39,txu4,txu43,txu6,txu7,txu9,wcu21,wcu24,wcu8
chr631	190017	CPIJ015248	G	C	TTG	TTC	3	115	32	79	4	2	2	13	15	19	64	0.0927005	-0.273684	0.292517	0.976471	0.0666667	0.521569	0.73913	0.0107821	-2.54968	azu1,azu28,azu3,azu5,azu6,txt19,txt21,txt24,txt29,txt35,txu40,txu8,wcu15	sebq,txt13,txt23,txt31,txt39,txt5,wcu11,wcu17,wcu18,wcu19,wcu20,wcu25,wcu4,wcu5,wcu6	azu8,hct53,hct54,hct66,hcu9,not19,not2,not4,not46,nou107,nou129,nou132,nou30,nou39,nou61,txt40,txt7,txu22,txu3	hct41,hct42,hct46,hct50,hct51,hct56,hct60,hct64,hct65,hct70,hct73,hcu12,hcu13,hcu15,hcu16,hcu17,hcu18,hcu2,hcu30,hcu31,hcu32,hcu43,hcu5,hcu8,not11,not13,not14,not15,not24,not43,not7,nou1,nou102,nou104,nou108,nou124,nou127,nou130,nou133,nou134,nou33,txt14,txt20,txt26,txt36,txt38,txu11,txu12,txu13,txu14,txu18,txu2,txu20,txu21,txu31,txu39,txu4,txu43,txu6,txu7,txu9,wcu21,wcu24,wcu8
chr464	221291	CPIJ013722	A	G	AAT	GAT	1	116	33	82	1	1	0	7	24	26	58	0.0810111	-0.720812	0	1	0.03125	0.515625	0.732759	0.936229	0.0800101	azu5,txt21,txt3,txt39,wcu1,wcu18,wcu6	azu1,azu28,azu3,azu6,not40,sebq,txt13,txt19,txt23,txt24,txt29,txt31,txt35,txt5,txu40,txu8,wcu11,wcu14,wcu17,wcu19,wcu20,wcu25,wcu4,wcu5	azu8,hct43,hct51,hct54,hct73,hcu13,hcu15,hcu16,hcu43,hcu5,hcu9,not19,not7,nou104,nou124,nou127,nou130,nou30,nou61,txt14,txt20,txu11,txu12,txu14,txu39,txu7	azu19,hct41,hct46,hct50,hct53,hct56,hct60,hct64,hct66,hct70,hcu12,hcu17,hcu18,hcu2,hcu30,hcu31,hcu32,hcu8,not11,not13,not14,not15,not2,not24,not4,not43,not46,not8,nou1,nou102,nou107,nou108,nou129,nou132,nou134,nou33,nou39,txt26,txt36,txt38,txt40,txt7,txt8,txu13,txu18,txu2,txu20,txu21,txu22,txu3,txu31,txu4,txu43,txu6,txu9,wcu21,wcu24,wcu8
chr50	110757	CPIJ003558	C	G	CGC (GCG)	GGC (GCC)	3	125	17	107	1	1	0	6	28	11	79	0.0745893	-0.731602	0	1	0.0285714	0.514286	0.728	0.130996	-1.51018	azu1,txt3,txt31,txt39,wcu12,wcu17	azu28,azu3,azu5,azu6,not40,sebq,txt13,txt19,txt21,txt23,txt24,txt29,txt35,txt5,txu40,txu8,wcu1,wcu10,wcu11,wcu14,wcu15,wcu18,wcu19,wcu2,wcu20,wcu25,wcu4,wcu6	hct60,hct66,nou39,txt14,txu12,txu13,txu20,txu3,wcu16,wcu21,wcu8	azu19,azu8,hct41,hct42,hct43,hct46,hct50,hct51,hct53,hct54,hct56,hct61,hct64,hct65,hct70,hct73,hcu12,hcu13,hcu15,hcu16,hcu17,hcu18,hcu2,hcu30,hcu31,hcu32,hcu43,hcu5,hcu8,hcu9,not11,not13,not14,not15,not19,not2,not24,not4,not43,not46,not7,not8,nou1,nou102,nou104,nou107,nou108,nou124,nou127,nou129,nou130,nou132,nou133,nou134,nou30,nou33,nou61,txt20,txt26,txt36,txt38,txt40,txt7,txt8,txu11,txu14,txu1…
chr281	97941	CPIJ010805	A	G	AGC (GCT)	GGC (GCC)	3	125	10	114	1	1	0	3	31	7	83	0.0770921	-0.726891	0	1	0.0285714	0.514286	0.728	0.237629	-1.18093	txt29,txt35,wcu1	azu1,azu28,azu3,azu5,azu6,not40,txt13,txt19,txt21,txt23,txt24,txt3,txt31,txt39,txt5,txu40,txu8,wcu10,wcu11,wcu12,wcu14,wcu15,wcu17,wcu18,wcu19,wcu2,wcu20,wcu25,wcu4,wcu5,wcu6	hct42,hcu16,not13,not19,txu20,wcu13,wcu24	azu19,azu8,hct41,hct43,hct46,hct50,hct51,hct53,hct54,hct56,hct60,hct61,hct64,hct65,hct66,hct70,hct73,hcu12,hcu13,hcu15,hcu17,hcu18,hcu2,hcu30,hcu31,hcu32,hcu43,hcu5,hcu8,hcu9,not11,not14,not15,not2,not24,not4,not43,not46,not7,not8,nou1,nou102,nou104,nou107,nou108,nou124,nou127,nou129,nou130,nou132,nou133,nou134,nou30,nou33,nou39,nou61,txt14,txt20,txt26,txt36,txt38,txt40,txt7,txt8,txu11,txu12,txu1…
chr25	880089	CPIJ001746	A	T	AAC (GTT)	TAC (GTA)	3	125	25	99	1	1	0	6	28	19	71	0.08	-0.721973	0	1	0.0285714	0.514286	0.728	0.687978	-0.401601	azu1,azu3,azu5,azu6,txt23,txu40	not40,sebq,txt13,txt19,txt21,txt24,txt29,txt3,txt31,txt35,txt39,txt5,txu8,wcu1,wcu10,wcu11,wcu12,wcu14,wcu15,wcu17,wcu18,wcu19,wcu2,wcu20,wcu25,wcu4,wcu5,wcu6	azu19,hct43,hct61,hct65,hct66,hcu2,hcu43,hcu5,not13,not46,nou107,nou124,nou30,nou33,nou39,nou61,txt38,txu43,wcu13	azu8,hct41,hct42,hct46,hct50,hct51,hct53,hct54,hct56,hct60,hct64,hct70,hct73,hcu12,hcu13,hcu15,hcu16,hcu17,hcu18,hcu30,hcu31,hcu32,hcu8,hcu9,not11,not14,not15,not19,not2,not24,not4,not43,not7,not8,nou1,nou102,nou104,nou108,nou127,nou129,nou130,nou132,nou133,nou134,txt14,txt20,txt26,txt36,txt40,txt7,txt8,txu11,txu12,txu13,txu14,txu18,txu2,txu20,txu21,txu22,txu3,txu31,txu39,txu4,txu6,txu7,txu9,wcu1…
chr1224	40730	CPIJ018630	T	C	TTT (AAA)	CTT (AAG)	3	124	11	112	1	1	0	2	32	9	80	0.0814561	-0.719149	0	1	0.0285714	0.514286	0.725806	0.639842	-0.46792	txt31,txu8	azu1,azu28,azu3,azu5,azu6,not40,sebq,txt13,txt19,txt21,txt23,txt24,txt29,txt3,txt35,txt5,txu40,wcu1,wcu10,wcu11,wcu12,wcu14,wcu15,wcu17,wcu18,wcu19,wcu2,wcu20,wcu25,wcu4,wcu5,wcu6	azu19,hct65,hcu5,hcu8,not15,nou104,nou124,nou129,txu39	azu8,hct41,hct42,hct43,hct46,hct50,hct51,hct53,hct54,hct56,hct60,hct61,hct64,hct66,hct70,hct73,hcu12,hcu13,hcu15,hcu16,hcu17,hcu18,hcu2,hcu30,hcu31,hcu32,hcu43,hcu9,not11,not13,not14,not19,not2,not24,not4,not43,not46,not7,not8,nou1,nou102,nou107,nou108,nou127,nou130,nou132,nou133,nou134,nou30,nou39,nou61,txt14,txt20,txt26,txt36,txt38,txt40,txt7,txt8,txu11,txu12,txu13,txu14,txu18,txu2,txu20,txu21,…
chr25	880284	CPIJ001746	C	T	CTC (GAG)	TTC (GAA)	3	123	26	96	1	1	0	5	29	21	67	0.0863429	-0.711009	0	1	0.0285714	0.514286	0.723577	0.840296	0.201514	azu1,azu3,azu5,txt23,txu40	azu6,not40,sebq,txt13,txt19,txt21,txt24,txt29,txt3,txt31,txt35,txt39,txt5,txu8,wcu1,wcu10,wcu11,wcu12,wcu14,wcu15,wcu17,wcu18,wcu19,wcu2,wcu20,wcu25,wcu4,wcu5,wcu6	azu19,hct43,hct66,hcu2,hcu31,hcu43,hcu5,not13,not46,nou107,nou108,nou124,nou30,nou33,nou39,nou61,txt38,txu18,txu43,txu6,wcu13	azu8,hct41,hct42,hct46,hct50,hct51,hct53,hct54,hct56,hct60,hct64,hct70,hct73,hcu12,hcu13,hcu15,hcu16,hcu17,hcu18,hcu30,hcu32,hcu8,hcu9,not11,not14,not15,not19,not2,not24,not4,not43,not7,not8,nou1,nou102,nou104,nou127,nou129,nou130,nou132,nou133,nou134,txt14,txt20,txt26,txt36,txt40,txt7,txt8,txu11,txu12,txu13,txu14,txu2,txu20,txu21,txu22,txu3,txu31,txu39,txu4,txu7,txu9,wcu16,wcu21,wcu24,wcu8
aCodons in parentheses are relevant ones when the opposite strand was originally sequenced in the genome.

## Sheet: Permethrin
ID	POS	Gene	REF	ALT	Codon	Alt. Codon	Codon Pos.	# Called	# Heterozygous	# Homozygous Alt. Allele	# Homozygous Ref. Allele	# Ref. Susceptible (Group 1)	# Ref. Resistant (Group 2)	# Heterozygous Alt. Susceptible (Group 1)	# Homozygous Alt. Susceptible (Group 1)	# Heterozygous Alt. Resistant (Group 2)	# Homozygous Alt. Resistant (Group 2)	P-Val., Fisher Exact (Method 2)	FE Statistic (Method 2)	Odds Ratio (Method 2)	Sensitivity (Method 2)	Specificity (Method 2)	AUC (Average Sens,Spec; Method 2)	Accuracy (Method 2)	P-Val., Cochran-Armitage	Cochran-Armitage Statistic	Heterozygous Alt. Susceptible Samples	Homozygous Alt. Susceptible Samples	Heterozygous Alt. Resistant Samples	Homozygous Alt. Resistant Samples
chr277	495963	CPIJ010480	G	A	CGG	CGA	3	7	0	3	4	2	2	0	0	0	3	0.0849151	-0.5	0	0.6	1	0.8	0.714286	0.271303	-1.10007				hct53,hct56,hcu17
chr25	1410472	CPIJ001759	C	A	GTC	GTA	3	18	1	13	4	2	2	1	0	0	13	0.00599448	-0.462963	0.0384615	0.866667	0.666667	0.766667	0.833333	0.0163466	-2.40108	txu4			hct61,hcu30,hcu5,nou107,nou129,txt13,txt19,txt29,txt35,txt36,txt7,txt8,txu14
chr753	58835	CPIJ016284	T	A	GCT	GCA	3	37	3	14	20	5	15	0	0	3	14	0.00367831	-0.25	0	0.53125	1	0.765625	0.594595	0.0689991	-1.81843			hcu43,txt20,wcu20	azu1,azu19,azu3,azu6,hct41,hct53,hct60,hct64,not15,nou130,nou30,txt21,txu9,wcu25
chr1	1200453	CPIJ000062	A	C	AGG (CCT)a	CGG (CCG)	3	16	1	11	4	2	2	1	0	0	11	0.00980513	-0.456522	0.0454545	0.846154	0.666667	0.75641	0.8125	0.0274374	-2.20524	txu40			azu6,not14,not43,nou104,nou30,txt14,txt23,txt24,txt35,txt38,txu43
chr1	1200462	CPIJ000062	G	A	GTT (AAC)	ATT (AAT)	3	16	1	11	4	2	2	1	0	0	11	0.00980513	-0.456522	0.0454545	0.846154	0.666667	0.75641	0.8125	0.0274374	-2.20524	txu40			azu6,not14,not43,nou104,nou30,txt14,txt23,txt24,txt35,txt38,txu43
chr1224	37961	CPIJ018628	G	A	GCT (AGC)	ACT (AGT)	3	24	0	10	14	4	10	0	0	0	10	0.0143226	-0.285714	0	0.5	1	0.75	0.583333	0.123645	-1.53965				hct61,hct64,hcu18,not24,nou124,txt8,wcu2,wcu20,wcu21,wcu24
chr182	510969	CPIJ007595	T	A	TAA (TTA)	AAA (TTT)	3	107	21	67	19	8	11	5	1	16	66	2.4081e-08	-0.375891	0.0650338	0.88172	0.571429	0.726575	0.841121	1.05122e-06	-4.8818	txu7,wcu12,wcu15,wcu17,wcu4	wcu1	hct51,hct61,hct66,hcu43,not13,not46,nou1,nou132,nou134,nou39,nou61,txt19,txu20,txu43,wcu16,wcu24	azu1,azu19,azu28,azu3,azu5,azu6,azu8,hct42,hct46,hct50,hct53,hct54,hct56,hct60,hct64,hct65,hct73,hcu12,hcu13,hcu15,hcu16,hcu17,hcu18,hcu2,hcu30,hcu31,hcu32,hcu5,hcu8,hcu9,not11,not14,not19,not2,not24,not4,not7,not8,nou108,nou127,nou30,txt13,txt14,txt20,txt21,txt23,txt26,txt3,txt35,txt40,txt5,txt7,txt8,txu13,txu18,txu22,txu6,wcu10,wcu13,wcu14,wcu18,wcu19,wcu2,wcu20,wcu21,wcu25
chr1224	37967	CPIJ018628	A	G	ATC (GAT)	GTC (GAC)	3	24	0	9	15	4	11	0	0	0	9	0.0181567	-0.266667	0	0.45	1	0.725	0.541667	0.172967	-1.36273				hct61,hct64,hcu18,not24,txt8,wcu2,wcu20,wcu21,wcu24
chr1224	37970	CPIJ018628	C	T	CTT (AAG)	TTT (AAA)	3	24	0	9	15	4	11	0	0	0	9	0.0181567	-0.266667	0	0.45	1	0.725	0.541667	0.172967	-1.36273				hct61,hct64,hcu18,not24,txt8,wcu2,wcu20,wcu21,wcu24
chr512	35545	CPIJ013918	C	T	ATC	ATT	3	101	17	41	43	13	30	3	1	14	40	6.06896e-06	-0.251821	0.12275	0.642857	0.764706	0.703782	0.663366	0.000711286	-3.38519	txu4,wcu1,wcu4	wcu6	azu19,azu8,hct41,hct46,hct61,hct70,hct73,hcu2,hcu8,hcu9,txt29,txt35,txt38,txt5	hct42,hct51,hct53,hct64,hcu13,hcu15,hcu16,hcu17,hcu18,hcu30,hcu5,not14,not15,not24,not43,not7,nou107,nou108,nou124,nou127,nou129,nou130,nou132,nou133,nou30,nou33,nou39,txt20,txt23,txt3,txt36,txu13,txu14,txu20,txu22,txu3,txu6,txu9,wcu13,wcu25
chr512	35005	CPIJ013918	T	A	CTT	CTA	3	106	14	49	43	12	31	2	2	12	47	1.41833e-05	-0.225498	0.146226	0.655556	0.75	0.702778	0.669811	0.001541	-3.16685	txu4,wcu4	txu8,wcu6	azu19,hct46,hct66,hcu2,hcu8,nou102,nou104,txt13,txt14,txt5,txu13,wcu25	azu1,azu28,azu3,azu5,azu6,azu8,hct41,hct42,hct43,hct51,hct53,hct61,hct64,hct70,hct73,hcu13,hcu15,hcu16,hcu17,hcu18,hcu30,hcu5,hcu9,not14,not15,not43,not46,not7,nou107,nou124,nou127,nou129,nou130,nou132,nou133,nou30,nou39,txt20,txt23,txt3,txt36,txt38,txu20,txu22,txu3,txu9,wcu13
chr140	178807	CPIJ007135	G	T	CGC (GCG)	CTC (GAG)	2	44	7	20	17	3	14	0	1	7	19	0.0634026	-0.133917	0.207407	0.65	0.75	0.7	0.659091	0.245434	-1.16151		txu12	hcu15,not46,nou107,nou129,nou130,nou61,txt13	azu19,hct42,hct64,not14,nou124,nou30,txt19,txt20,txt3,txt35,txt8,txu22,txu43,wcu10,wcu14,wcu16,wcu18,wcu20,wcu5
chr140	178817	CPIJ007135	T	A	GCT (AGC)	GCA (TGC)	1	44	7	20	17	3	14	0	1	7	19	0.0634026	-0.133917	0.207407	0.65	0.75	0.7	0.659091	0.245434	-1.16151		txu12	hcu15,not46,nou107,nou129,nou130,nou61,txt13	azu19,hct42,hct64,not14,nou124,nou30,txt19,txt20,txt3,txt35,txt8,txu22,txu43,wcu10,wcu14,wcu16,wcu18,wcu20,wcu5
chr512	35069	CPIJ013918	T	A	TAC	AAC	1	113	27	44	42	12	30	3	2	24	42	2.00977e-05	-0.224845	0.162037	0.6875	0.705882	0.696691	0.690265	0.0019756	-3.09388	txu4,wcu1,wcu4	txu8,wcu6	azu19,azu8,hct46,hct54,hct61,hct66,hct70,hcu2,hcu5,hcu8,nou102,nou104,txt13,txt24,txt29,txt35,txt38,txt5,txt7,txu13,txu18,txu3,wcu13,wcu25	hct41,hct42,hct43,hct50,hct51,hct53,hct64,hct73,hcu12,hcu13,hcu15,hcu16,hcu17,hcu18,hcu30,hcu9,not14,not15,not43,not46,not7,nou107,nou124,nou127,nou129,nou130,nou132,nou133,nou30,nou39,nou61,txt20,txt21,txt23,txt26,txt3,txt36,txu14,txu20,txu22,txu9,wcu24
chr512	30930	CPIJ013917	T	A	TAT (ATA)	AAT (ATT)	3	113	37	25	51	14	37	3	1	34	24	8.14023e-05	-0.217039	0.16115	0.610526	0.777778	0.694152	0.637168	0.00397596	-2.88006	txu4,wcu1,wcu4	wcu6	azu19,azu8,hct46,hct50,hct51,hct53,hct54,hct66,hct70,hct73,hcu15,hcu2,hcu5,hcu8,nou107,nou127,nou129,nou130,nou132,nou133,nou30,nou39,txt23,txt24,txt26,txt36,txt5,txt7,txu13,txu18,txu3,wcu13,wcu24,wcu25	hct41,hct42,hct64,hcu12,hcu13,hcu16,hcu17,hcu18,hcu30,hcu9,not14,not15,not2,not43,not46,not7,nou124,txt20,txt21,txt3,txt38,txu20,txu22,txu9
chr512	34683	CPIJ013918	C	T	TTC	TTT	3	106	12	40	54	14	40	1	2	11	38	8.9371e-05	-0.204911	0.164204	0.550562	0.823529	0.687046	0.59434	0.00584975	-2.75609	txu4	wcu4,wcu6	azu19,azu8,hct46,hct66,hct70,hcu12,hcu8,not46,nou102,txt38,wcu25	hct41,hct42,hct51,hct53,hct64,hct73,hcu13,hcu15,hcu16,hcu17,hcu18,hcu30,hcu5,hcu9,not14,not15,not43,not7,nou107,nou124,nou127,nou129,nou130,nou132,nou133,nou30,nou39,txt20,txt23,txt3,txt36,txt5,txu13,txu20,txu22,txu3,txu9,wcu13
chr512	34656	CPIJ013918	T	A	AGT	AGA	3	115	24	31	60	15	45	2	1	22	30	9.1106e-05	-0.203488	0.146341	0.536082	0.833333	0.684708	0.582609	0.00459867	-2.83388	txu4,wcu4	wcu6	azu19,azu8,hct41,hct46,hct53,hct61,hct66,hct70,hct73,hcu12,hcu2,hcu8,not46,nou102,nou33,txt23,txt38,txt5,txu13,txu3,wcu13,wcu25	hct42,hct51,hct64,hcu13,hcu15,hcu16,hcu17,hcu18,hcu30,hcu5,hcu9,not14,not15,not43,not7,nou107,nou124,nou127,nou129,nou130,nou132,nou133,nou30,nou39,txt20,txt3,txt36,txu20,txu22,txu9
chr512	36184	CPIJ013918	C	T	ACC	ATC	2	111	12	42	57	14	43	2	1	10	41	3.00604e-05	-0.203947	0.13354	0.542553	0.823529	0.683041	0.585586	0.00266227	-3.00426	txu4,wcu4	wcu6	azu8,hct43,hct46,hct70,hcu8,hcu9,nou33,txt23,txt5,wcu25	azu19,hct41,hct42,hct51,hct53,hct61,hct64,hct73,hcu13,hcu15,hcu16,hcu17,hcu18,hcu2,hcu30,hcu5,not14,not15,not19,not43,not7,nou107,nou124,nou127,nou129,nou130,nou132,nou133,nou30,nou39,txt20,txt3,txt36,txt38,txu13,txu20,txu22,txu3,txu9,wcu13,wcu21
chr512	31057	CPIJ013917	C	T	TCT (AGA)	TTT (AAA)	2	125	22	49	54	14	40	3	2	19	47	3.12558e-05	-0.200926	0.176991	0.622642	0.736842	0.679742	0.64	0.00210199	-3.07543	txu4,wcu1,wcu4	sebq,wcu6	azu19,azu8,hct46,hct50,hct54,hct66,hct70,hcu8,not2,not46,nou104,nou134,txt24,txt26,txt5,txt7,txu18,wcu21,wcu25	hct41,hct42,hct51,hct53,hct61,hct64,hct73,hcu12,hcu13,hcu15,hcu16,hcu17,hcu18,hcu2,hcu30,hcu5,hcu9,not14,not15,not43,not7,not8,nou107,nou108,nou124,nou127,nou129,nou130,nou132,nou133,nou30,nou33,nou39,nou61,txt20,txt21,txt23,txt3,txt36,txt38,txu13,txu20,txu22,txu3,txu9,wcu13,wcu24
chr140	179341	CPIJ007135	G	T	GTG (CAC)	GTT (AAC)	1	66	9	28	29	6	23	0	2	9	26	0.0292599	-0.145358	0.251366	0.603448	0.75	0.676724	0.621212	0.147369	-1.44889		txu12,wcu11	azu3,hct61,hcu18,not46,nou129,nou61,txt38,txt40,txu13	azu19,azu28,azu6,hct46,hct60,hct64,hct66,hcu16,hcu2,not13,not43,nou108,nou124,nou134,nou30,txt20,txt21,txt23,txt29,txt3,txt39,txu43,wcu10,wcu14,wcu18,wcu19
chr278	364959	CPIJ010544	C	T	TTC	TTT	3	109	19	25	65	16	49	1	1	18	24	0.000171411	-0.202676	0.139205	0.461538	0.888889	0.675214	0.53211	0.00951396	-2.59301	wcu17	wcu15	azu6,hct60,hct64,hct66,hcu17,not15,not24,not7,nou30,nou61,txt14,txt19,txt23,txt24,txt31,txt39,txu22,txu43	azu1,azu3,hct46,hct50,hct53,hct56,hcu13,hcu15,hcu16,hcu30,hcu32,hcu43,hcu8,hcu9,not13,not4,not46,nou127,nou130,nou33,txt21,txu20,txu3,txu9
chr104	241609	CPIJ005954	A	G	CCA	CCG	3	125	58	12	55	14	41	5	0	53	12	0.000396285	-0.19357	0.190167	0.613208	0.736842	0.675025	0.632	0.00890578	-2.61565	not40,txu4,wcu11,wcu15,wcu17		azu1,azu19,azu28,azu3,azu5,azu6,azu8,hct50,hct51,hct56,hct64,hct66,hct70,hct73,hcu13,hcu15,hcu16,hcu17,hcu18,hcu31,hcu32,not11,not13,not15,not19,not46,not8,nou1,nou107,nou108,nou127,nou129,nou130,nou132,nou134,nou30,nou33,nou39,nou61,txt14,txt19,txt20,txt38,txt40,txt7,txu14,txu43,txu9,wcu2,wcu24,wcu25,wcu5,wcu8	hct43,hct46,hct54,hct61,hct65,hcu12,hcu43,txu13,txu3,wcu10,wcu19,wcu21
chr512	31284	CPIJ013917	T	C	TCC (GGA)	CCC (GGG)	3	123	19	45	59	14	45	2	2	17	43	0.000135037	-0.182242	0.18724	0.571429	0.777778	0.674603	0.601626	0.0055909	-2.77086	txu4,wcu1	wcu4,wcu6	azu19,hct50,hct66,hcu12,hcu17,hcu8,not46,nou102,nou104,nou107,txt21,txt24,txt26,txt36,txt5,txt7,txu18	azu8,hct41,hct42,hct46,hct51,hct53,hct54,hct61,hct64,hct70,hct73,hcu13,hcu15,hcu16,hcu18,hcu2,hcu30,hcu5,hcu9,not14,not15,not43,not7,nou124,nou127,nou129,nou130,nou132,nou133,nou30,nou39,txt20,txt23,txt3,txt38,txu13,txu20,txu22,txu3,txu9,wcu13,wcu24,wcu25
chr512	35482	CPIJ013918	T	A	AAT	AAA	3	118	29	24	65	16	49	2	1	27	23	0.000244988	-0.194206	0.167808	0.505051	0.842105	0.673578	0.559322	0.00849939	-2.63156	txu4,wcu4	wcu6	azu19,azu8,hct41,hct42,hct46,hct53,hct61,hct70,hct73,hcu12,hcu2,hcu5,hcu8,hcu9,not15,not46,nou130,nou39,txt20,txt23,txt36,txt38,txt5,txu20,txu3,wcu13,wcu25	hct51,hct64,hcu13,hcu15,hcu16,hcu17,hcu18,hcu30,not14,not19,not43,not7,nou107,nou124,nou127,nou129,nou132,nou133,nou30,txt3,txu13,txu22,txu9
chr278	371696	CPIJ010546	G	A	CAG (CTG)	CAA (TTG)	1	125	61	35	29	10	19	8	1	53	34	1.47494e-05	-0.268492	0.157025	0.820755	0.526316	0.673535	0.776	0.0005711	-3.44498	not40,txu21,txu4,wcu1,wcu11,wcu15,wcu17,wcu6	wcu4	azu19,azu28,azu6,azu8,hct42,hct50,hct51,hct54,hct60,hct64,hct65,hct66,hct73,hcu12,hcu17,hcu31,hcu5,not15,not2,not24,not7,not8,nou1,nou132,nou133,nou134,nou30,nou39,nou61,txt14,txt19,txt20,txt23,txt24,txt29,txt35,txt38,txt39,txt40,txt5,txt8,txu13,txu14,txu18,txu22,txu9,wcu13,wcu14,wcu19,wcu2,wcu20,wcu5,wcu8	azu1,azu3,hct41,hct43,hct46,hct53,hct56,hct61,hct70,hcu13,hcu15,hcu16,hcu2,hcu30,hcu32,hcu43,hcu8,hcu9,not13,not19,not4,not46,nou127,nou129,nou130,nou33,txt21,txt31,txu20,txu3,txu43,wcu16,wcu18,wcu25
chr140	179383	CPIJ007135	C	T	TTC (GAA)	TTT (AAA)	1	67	9	28	30	6	24	0	2	9	26	0.0304197	-0.138462	0.262295	0.59322	0.75	0.67161	0.61194	0.162693	-1.39607		txu12,wcu11	azu3,hct61,hcu18,not46,nou129,nou61,txt38,txt40,txu13	azu19,azu28,azu6,hct46,hct60,hct64,hct66,hcu16,hcu2,not13,not43,nou108,nou124,nou134,nou30,txt20,txt21,txt23,txt29,txt3,txt39,txu43,wcu10,wcu14,wcu18,wcu19
chr512	34374	CPIJ013918	T	C	CAT	CAC	3	99	19	26	54	14	40	2	1	17	25	0.000531204	-0.202921	0.170576	0.512195	0.823529	0.667862	0.565657	0.0109118	-2.54551	txu4,wcu4	wcu6	azu8,hct41,hct42,hct46,hct53,hct73,hcu16,hcu5,hcu9,nou39,txt20,txt23,txt38,txt5,txu3,wcu13,wcu25	hct51,hct64,hcu13,hcu15,hcu17,hcu18,hcu30,not14,not15,not43,not7,nou107,nou124,nou127,nou129,nou130,nou132,nou133,nou30,txt3,txt36,txu13,txu20,txu22,txu9
chr163	177414	CPIJ007188	G	A	GAG	GAA	3	113	22	30	61	14	47	2	1	20	29	0.000345667	-0.180728	0.172161	0.510417	0.823529	0.666973	0.557522	0.0105911	-2.55591	txu4,txu40	wcu15	azu1,azu19,azu8,hct42,hct50,hct54,hct56,hct60,hct66,not46,not7,nou30,nou39,txt14,txt20,txt24,txt5,txu14,txu18,wcu25	azu3,hct41,hct46,hcu12,hcu13,hcu15,hcu16,hcu17,hcu31,hcu32,hcu8,not13,not43,not8,nou108,nou124,nou134,txt13,txt19,txt3,txt35,txt39,txt40,txu13,wcu14,wcu18,wcu19,wcu21,wcu24
chr12	1650300	CPIJ001081	A	G	ATC	GTC	1	122	47	8	67	15	52	3	0	44	8	0.00176766	-0.176262	0.173333	0.5	0.833333	0.666667	0.54918	0.0232538	-2.26924	txu39,wcu1,wcu6		azu1,azu28,azu3,azu6,hct42,hct43,hct50,hct51,hct53,hct64,hct66,hct70,hct73,hcu12,hcu43,not15,not19,not43,not7,not8,nou1,nou102,nou108,nou133,nou30,nou39,txt19,txt35,txt36,txt38,txt7,txt8,txu13,txu20,txu22,txu3,txu43,txu6,txu9,wcu14,wcu18,wcu21,wcu24,wcu25	hct56,hcu13,hcu2,hcu31,hcu8,not24,nou127,nou130
chr156	130794	CPIJ006721	G	A	CAG (CTG)	CAA (TTG)	1	10	0	9	1	1	0	0	2	0	7	0.0789474	-0.777778	0	1	0.333333	0.666667	0.8	0.179239	-1.3431		sebq,wcu17		not11,not14,nou107,nou124,txt35,txu9,wcu25
chr464	221790	CPIJ013723	T	G	TTG (CAA)	GTG (CAC)	3	77	4	43	30	8	22	1	3	3	40	0.0023714	-0.188889	0.231928	0.661538	0.666667	0.664103	0.662338	0.0221919	-2.28707	wcu15	not40,txu8,wcu11	not7,txt21,txu14	azu19,azu6,hct42,hct46,hct50,hct61,hct65,hcu12,hcu15,hcu17,hcu2,hcu31,not11,not13,not14,not24,not4,not46,not8,nou107,nou127,nou134,nou30,nou39,txt20,txt29,txt35,txt40,txt8,txu13,txu22,txu3,txu6,txu9,wcu13,wcu16,wcu19,wcu20,wcu24,wcu25
chr464	221793	CPIJ013723	A	G	AAT (ATT)	GAT (ATC)	3	77	4	43	30	8	22	1	3	3	40	0.0023714	-0.188889	0.231928	0.661538	0.666667	0.664103	0.662338	0.0221919	-2.28707	wcu15	not40,txu8,wcu11	not7,txt21,txu14	azu19,azu6,hct42,hct46,hct50,hct61,hct65,hcu12,hcu15,hcu17,hcu2,hcu31,not11,not13,not14,not24,not4,not46,not8,nou107,nou127,nou134,nou30,nou39,txt20,txt29,txt35,txt40,txt8,txu13,txu22,txu3,txu6,txu9,wcu13,wcu16,wcu19,wcu20,wcu24,wcu25
chr512	35176	CPIJ013918	C	T	CGC	CGT	3	122	21	38	63	15	48	2	2	19	36	0.000382706	-0.17624	0.210989	0.533981	0.789474	0.661727	0.57377	0.0106398	-2.55431	txu39,txu4	wcu4,wcu6	azu19,azu8,hct46,hct60,hct61,hct66,hct70,hcu2,hcu8,not11,nou102,nou104,nou33,txt38,txt5,txu3,wcu13,wcu16,wcu25	hct41,hct42,hct51,hct53,hct64,hct73,hcu13,hcu15,hcu16,hcu17,hcu18,hcu30,hcu5,hcu9,not14,not15,not43,not46,not7,nou107,nou124,nou127,nou129,nou130,nou132,nou133,nou30,nou39,txt20,txt23,txt3,txt36,txu13,txu20,txu22,txu9
chr313	58897	CPIJ011127	C	T	CGT (ACG)	TGT (ACA)	3	122	43	16	63	15	48	3	1	40	15	0.00184088	-0.171429	0.228571	0.533981	0.789474	0.661727	0.57377	0.0187129	-2.3512	not40,txu12,wcu17	wcu12	azu28,azu3,azu8,hct43,hct46,hct51,hct54,hct66,hct73,hcu13,hcu16,hcu18,hcu31,hcu43,not13,not14,not2,not24,not4,not46,not7,nou1,nou124,nou134,nou30,nou33,nou39,txt21,txt23,txt39,txt40,txt5,txt8,txu18,txu20,txu3,txu43,txu9,wcu21,wcu24	azu5,azu6,hcu9,not11,nou130,nou132,nou133,nou61,txt36,txu22,txu6,wcu13,wcu20,wcu5,wcu8
chr512	35761	CPIJ013918	C	T	CTC	CTT	3	101	21	44	36	10	26	3	3	18	41	0.000734917	-0.195209	0.234	0.694118	0.625	0.659559	0.683168	0.0114408	-2.52894	txu4,txu8,wcu4	txu2,wcu1,wcu6	azu8,hct41,hct42,hct46,hct53,hct70,hct73,hcu8,hcu9,txt13,txt20,txt23,txt29,txt35,txt5,txu3,wcu14,wcu25	azu19,hct50,hct51,hct61,hct64,hcu13,hcu15,hcu16,hcu17,hcu18,hcu2,hcu30,hcu32,hcu5,not14,not15,not43,not46,not7,nou107,nou124,nou127,nou129,nou130,nou132,nou133,nou30,nou39,txt26,txt3,txt36,txt38,txt39,txt40,txu13,txu14,txu20,txu22,txu9,wcu13,wcu19
chr512	35479	CPIJ013918	G	A	AAG	AAA	3	118	40	35	43	12	31	5	2	35	33	0.000406305	-0.197252	0.230198	0.686869	0.631579	0.659224	0.677966	0.00732378	-2.68175	txu11,txu4,txu7,txu8,wcu4	not40,wcu6	azu1,azu19,azu6,azu8,hct41,hct42,hct46,hct53,hct56,hct61,hct66,hct70,hct73,hcu12,hcu2,hcu5,hcu8,hcu9,not4,not46,nou39,nou61,txt13,txt19,txt20,txt23,txt38,txt40,txt5,txt8,txu18,txu3,wcu13,wcu19,wcu25	hct51,hct64,hcu13,hcu15,hcu16,hcu17,hcu18,hcu30,hcu43,not13,not14,not15,not19,not2,not24,not43,not7,nou107,nou124,nou127,nou129,nou130,nou132,nou133,nou30,nou33,txt26,txt3,txt36,txu13,txu20,txu22,txu9
chr1224	37877	CPIJ018628	G	T	GCT (AGC)	TCT (AGA)	3	27	0	7	20	5	15	0	0	0	7	0.0484079	-0.25	0	0.318182	1	0.659091	0.444444	0.281065	-1.07793				hct64,hcu18,not24,txt8,wcu20,wcu21,wcu24
chr1224	37889	CPIJ018628	A	G	AAA (TTT)	GAA (TTC)	3	27	0	7	20	5	15	0	0	0	7	0.0484079	-0.25	0	0.318182	1	0.659091	0.444444	0.281065	-1.07793				hct64,hcu18,not24,txt8,wcu20,wcu21,wcu24
chr1224	37904	CPIJ018628	T	C	TTC (GAA)	CTC (GAG)	3	27	0	7	20	5	15	0	0	0	7	0.0484079	-0.25	0	0.318182	1	0.659091	0.444444	0.281065	-1.07793				hct64,hcu18,not24,txt8,wcu20,wcu21,wcu24
chr1224	37921	CPIJ018628	C	A	TGC (GCA)	TGA (TCA)	1	27	0	7	20	5	15	0	0	0	7	0.0484079	-0.25	0	0.318182	1	0.659091	0.444444	0.281065	-1.07793				hct64,hcu18,not24,txt8,wcu20,wcu21,wcu24
chr278	364926	CPIJ010544	C	T	TTC	TTT	3	125	27	33	65	15	50	3	1	24	32	0.000295699	-0.177006	0.189394	0.528302	0.789474	0.658888	0.568	0.00748516	-2.67445	txu2,wcu11,wcu15	wcu4	azu6,hct60,hct64,hct66,hct73,hcu17,hcu31,not24,not7,nou133,nou134,nou30,nou33,txt19,txt20,txt23,txt31,txt39,txu13,txu14,txu22,txu43,wcu25,wcu8	azu1,azu3,hct43,hct46,hct50,hct53,hct56,hct61,hct70,hcu13,hcu15,hcu16,hcu2,hcu30,hcu32,hcu43,hcu5,hcu8,hcu9,not13,not4,not46,nou127,nou130,txt21,txu20,txu3,txu9,wcu16,wcu18,wcu2,wcu24
chr278	364929	CPIJ010544	A	G	GGA	GGG	3	125	27	33	65	15	50	3	1	24	32	0.000295699	-0.177006	0.189394	0.528302	0.789474	0.658888	0.568	0.00748516	-2.67445	txu2,wcu11,wcu15	wcu4	azu6,hct60,hct64,hct66,hct73,hcu17,hcu31,not24,not7,nou133,nou134,nou30,nou33,txt19,txt20,txt23,txt31,txt39,txu13,txu14,txu22,txu43,wcu25,wcu8	azu1,azu3,hct43,hct46,hct50,hct53,hct56,hct61,hct70,hcu13,hcu15,hcu16,hcu2,hcu30,hcu32,hcu43,hcu5,hcu8,hcu9,not13,not4,not46,nou127,nou130,txt21,txu20,txu3,txu9,wcu16,wcu18,wcu2,wcu24
chr278	365696	CPIJ010544	A	T	GAA	GTA	2	121	50	16	55	13	42	5	0	45	16	0.00123469	-0.175388	0.20979	0.592233	0.722222	0.657228	0.61157	0.0159238	-2.41066	txu21,txu4,wcu11,wcu15,wcu6		azu1,azu3,azu6,azu8,hct41,hct42,hct43,hct53,hct54,hct56,hct60,hct66,hct73,hcu2,hcu43,not15,not2,not4,not46,nou1,nou127,nou129,nou130,nou134,nou30,nou33,nou39,txt14,txt20,txt23,txt24,txt29,txt31,txt35,txt40,txt5,txt8,txu13,txu14,txu20,txu22,txu43,wcu18,wcu20,wcu25	hct46,hcu13,hcu15,hcu16,hcu30,hcu31,hcu32,hcu5,hcu8,hcu9,not13,not24,txt21,txu3,txu9,wcu2
chr512	35464	CPIJ013918	A	G	GAA	GAG	3	120	61	13	46	12	34	6	1	55	12	0.00342598	-0.168916	0.28692	0.663366	0.631579	0.647473	0.658333	0.0257765	-2.22956	txu11,txu4,txu7,txu8,wcu4,wcu6	not40	azu1,azu19,azu8,hct41,hct42,hct46,hct51,hct53,hct56,hct61,hct64,hct66,hct70,hct73,hcu12,hcu15,hcu16,hcu2,hcu30,hcu5,hcu8,hcu9,not15,not4,not46,not7,nou124,nou127,nou129,nou130,nou132,nou133,nou30,nou33,nou39,nou61,txt13,txt19,txt20,txt23,txt3,txt36,txt38,txt40,txt5,txt8,txu13,txu18,txu20,txu22,txu3,txu9,wcu13,wcu19,wcu25	hcu13,hcu17,hcu18,hcu43,not13,not14,not19,not2,not24,not43,nou107,txt26
chr278	364911	CPIJ010544	T	C	GAT	GAC	3	125	30	34	61	14	47	4	1	26	33	0.000596696	-0.168284	0.218944	0.556604	0.736842	0.646723	0.584	0.0089614	-2.61352	txu2,wcu11,wcu15,wcu6	wcu4	azu6,hct60,hct64,hct66,hct73,hcu17,not24,not7,not8,nou108,nou133,nou134,nou30,nou33,txt19,txt20,txt23,txt31,txt35,txt39,txu13,txu14,txu22,txu43,wcu25,wcu8	azu1,azu3,hct43,hct46,hct50,hct53,hct56,hct61,hct70,hcu13,hcu15,hcu16,hcu2,hcu30,hcu31,hcu32,hcu43,hcu5,hcu8,hcu9,not13,not4,not46,nou127,nou130,txt21,txu20,txu3,txu9,wcu16,wcu18,wcu2,wcu24
chr281	97920	CPIJ010805	T	A	TCC (GGA)	ACC (GGT)	3	125	37	7	81	17	64	1	1	36	6	0.0111019	-0.151053	0.235294	0.396226	0.894737	0.645482	0.472	0.0473582	-1.98308	not40	wcu17	azu19,hct51,hct53,hct54,hct61,hct66,hct73,hcu12,hcu15,hcu17,hcu2,hcu5,hcu8,not15,not24,not7,not8,nou107,nou124,nou127,nou129,nou130,nou133,nou134,nou30,nou33,nou39,txt20,txt3,txt38,txt40,txu22,txu3,txu9,wcu18,wcu21	hct46,hct64,hcu31,nou132,wcu5,wcu8
chr278	365244	CPIJ010544	G	A	CAG	CAA	3	125	59	31	35	10	25	8	1	51	30	0.000346484	-0.20307	0.225225	0.764151	0.526316	0.645233	0.728	0.00412455	-2.86848	not40,txu21,txu4,wcu1,wcu11,wcu15,wcu17,wcu6	wcu4	azu19,azu28,azu6,azu8,hct42,hct50,hct51,hct54,hct60,hct65,hct66,hcu17,hcu31,hcu5,not15,not19,not7,not8,nou1,nou129,nou132,nou133,nou134,nou30,nou39,nou61,txt14,txt19,txt20,txt23,txt24,txt29,txt31,txt35,txt39,txt40,txt5,txt8,txu13,txu14,txu22,txu3,txu43,txu9,wcu13,wcu14,wcu19,wcu20,wcu25,wcu5,wcu8	azu1,azu3,hct43,hct46,hct53,hct56,hct61,hct70,hcu13,hcu15,hcu16,hcu2,hcu30,hcu32,hcu43,hcu8,hcu9,not13,not2,not24,not4,not46,nou127,nou130,nou33,txt21,txu20,wcu16,wcu18,wcu2
chr869	113525	CPIJ016851	T	C	TCT (AGA)	CCT (AGG)	3	86	5	45	36	8	28	1	3	4	42	0.00687235	-0.148538	0.278409	0.621622	0.666667	0.644144	0.627907	0.0448551	-2.00601	txu40	not40,wcu15,wcu17	txt31,txu18,txu20,wcu20	hct41,hct43,hct50,hct54,hct61,hct66,hct70,hcu18,hcu2,hcu30,hcu43,hcu9,not11,not13,not14,not15,not19,not24,not4,not43,not46,not8,nou107,nou124,nou127,nou130,nou133,nou30,nou33,nou39,nou61,txt13,txt20,txt39,txt40,txu13,txu9,wcu10,wcu13,wcu14,wcu5,wcu8
chr104	240586	CPIJ005953	T	C	TTT	TTC	3	125	56	14	55	13	42	5	1	51	13	0.00636968	-0.15303	0.293706	0.603774	0.684211	0.643992	0.616	0.0318014	-2.1469	not40,txu4,wcu11,wcu15,wcu17	sebq	azu6,azu8,hct50,hct51,hct53,hct56,hct61,hct64,hct66,hct70,hct73,hcu13,hcu15,hcu16,hcu17,hcu18,hcu31,not11,not13,not15,not19,not46,not8,nou1,nou107,nou108,nou127,nou129,nou130,nou132,nou134,nou30,nou39,nou61,txt14,txt19,txt38,txt7,txu14,txu20,txu3,txu43,txu9,wcu10,wcu19,wcu2,wcu21,wcu24,wcu25,wcu5,wcu8	azu1,azu19,azu28,azu3,azu5,hct43,hct46,hct54,hct65,hcu12,hcu32,hcu43,txu13
chr278	372189	CPIJ010546	T	G	TGT (ACA)	GGT (ACC)	3	120	52	44	24	8	16	9	1	43	43	5.54345e-05	-0.254762	0.170543	0.843137	0.444444	0.643791	0.783333	0.000524216	-3.46807	not40,txu2,txu21,txu4,wcu1,wcu11,wcu15,wcu17,wcu6	wcu4	azu19,azu28,azu6,azu8,hct41,hct42,hct51,hct54,hct64,hct65,hct73,hcu12,hcu17,not15,not24,not43,not8,nou1,nou102,nou132,nou30,nou39,nou61,txt14,txt19,txt20,txt29,txt35,txt38,txt39,txt40,txt5,txt8,txu13,txu14,txu18,txu22,wcu13,wcu14,wcu19,wcu20,wcu5,wcu8	azu1,azu3,hct43,hct46,hct50,hct53,hct56,hct60,hct61,hct66,hct70,hcu13,hcu15,hcu16,hcu2,hcu30,hcu31,hcu32,hcu43,hcu5,hcu8,hcu9,not13,not19,not2,not4,not46,not7,nou127,nou129,nou130,nou133,nou134,nou33,txt21,txt23,txu20,txu3,txu43,txu9,wcu16,wcu18,wcu2
chr104	240574	CPIJ005953	C	T	GCC	GCT	3	124	55	14	55	13	42	5	1	50	13	0.00644575	-0.152026	0.297571	0.6	0.684211	0.642105	0.612903	0.0337371	-2.1232	not40,txu4,wcu11,wcu15,wcu17	sebq	azu6,azu8,hct50,hct51,hct53,hct56,hct61,hct64,hct66,hct70,hct73,hcu13,hcu15,hcu17,hcu18,hcu31,not11,not13,not15,not19,not46,not8,nou1,nou107,nou108,nou127,nou129,nou130,nou132,nou134,nou30,nou39,nou61,txt14,txt19,txt38,txt7,txu14,txu20,txu3,txu43,txu9,wcu10,wcu19,wcu2,wcu21,wcu24,wcu25,wcu5,wcu8	azu1,azu19,azu28,azu3,azu5,hct43,hct46,hct54,hct65,hcu12,hcu32,hcu43,txu13
chr39	62215	CPIJ003082	G	A	CGG	CGA	3	125	28	2	95	19	76	0	0	28	2	0.00198588	-0.2	0	0.283019	1	0.641509	0.392	0.0467095	-1.98892			hct41,hct46,hct53,hct56,hct60,hct61,hct73,hcu12,hcu13,hcu31,not13,not24,nou1,nou129,nou39,txt14,txt19,txt24,txt26,txt35,txt38,txt8,txu6,wcu13,wcu16,wcu19,wcu20,wcu21	hcu32,txt13
chr278	365034	CPIJ010544	T	C	GGT	GGC	3	125	57	32	36	10	26	8	1	49	31	0.000438604	-0.195133	0.234234	0.754717	0.526316	0.640516	0.72	0.00471485	-2.8259	not40,txu2,txu21,txu4,wcu11,wcu15,wcu17,wcu6	wcu4	azu19,azu6,azu8,hct42,hct51,hct54,hct60,hct64,hct65,hct66,hct73,hcu17,hcu31,hcu5,not15,not19,not2,not7,not8,nou129,nou132,nou133,nou134,nou30,nou39,nou61,txt14,txt19,txt20,txt23,txt24,txt29,txt31,txt35,txt39,txt40,txt5,txt8,txu13,txu22,txu43,txu9,wcu13,wcu14,wcu19,wcu20,wcu25,wcu5,wcu8	azu1,azu3,hct43,hct46,hct50,hct53,hct56,hct61,hct70,hcu13,hcu15,hcu16,hcu2,hcu30,hcu32,hcu43,hcu8,hcu9,not13,not24,not4,not46,nou127,nou130,nou33,txt21,txu20,txu3,wcu16,wcu18,wcu2
chr104	241764	CPIJ005954	T	C	GTG	GCG	2	124	57	14	53	12	41	5	1	52	13	0.0095685	-0.144062	0.306624	0.613208	0.666667	0.639937	0.620968	0.0413259	-2.04025	not40,txu4,wcu11,wcu15,wcu17	txu12	azu1,azu19,azu28,azu3,azu5,azu6,azu8,hct41,hct50,hct51,hct56,hct64,hct66,hct70,hct73,hcu13,hcu15,hcu16,hcu17,hcu18,hcu31,not11,not13,not19,not46,not8,nou1,nou107,nou108,nou127,nou129,nou130,nou132,nou134,nou30,nou33,nou39,nou61,txt14,txt19,txt20,txt38,txt40,txt7,txu14,txu43,txu9,wcu10,wcu24,wcu25,wcu5,wcu8	hct43,hct46,hct54,hct61,hct65,hcu12,hcu32,hcu43,txu13,txu3,wcu19,wcu2,wcu21
chr278	365463	CPIJ010544	T	A	GGT	GGA	3	122	52	38	32	9	23	8	1	44	37	0.000358457	-0.203125	0.216573	0.778846	0.5	0.639423	0.737705	0.00280324	-2.98853	not40,txu2,txu21,txu4,wcu1,wcu11,wcu15,wcu17	wcu4	azu19,azu28,azu8,hct41,hct42,hct50,hct51,hct54,hct60,hct66,hct73,hcu17,hcu31,hcu5,not15,not19,not7,nou1,nou132,nou133,nou134,nou30,nou39,nou61,txt14,txt19,txt20,txt23,txt24,txt29,txt35,txt39,txt40,txt5,txt8,txu14,txu22,txu43,txu9,wcu13,wcu20,wcu25,wcu5,wcu8	azu1,azu3,azu6,hct43,hct46,hct53,hct56,hct61,hct64,hct70,hcu13,hcu15,hcu16,hcu2,hcu30,hcu32,hcu43,hcu8,hcu9,not13,not2,not24,not4,not46,not8,nou127,nou129,nou130,nou33,txt21,txt31,txu20,txu3,wcu14,wcu16,wcu18,wcu2
chr278	365049	CPIJ010544	G	A	CAG	CAA	3	124	56	32	36	10	26	8	1	48	31	0.000759593	-0.194444	0.236364	0.752381	0.526316	0.639348	0.717742	0.00487938	-2.81489	not40,txu2,txu21,txu4,wcu11,wcu15,wcu17,wcu6	wcu4	azu19,azu6,azu8,hct42,hct51,hct54,hct60,hct64,hct65,hct66,hct73,hcu17,hcu31,hcu5,not15,not19,not2,not7,not8,nou129,nou132,nou133,nou134,nou30,nou39,nou61,txt14,txt19,txt20,txt23,txt24,txt29,txt31,txt35,txt39,txt40,txt5,txt8,txu13,txu22,txu43,txu9,wcu13,wcu14,wcu19,wcu20,wcu5,wcu8	azu1,azu3,hct43,hct46,hct50,hct53,hct56,hct61,hct70,hcu13,hcu15,hcu16,hcu2,hcu30,hcu32,hcu43,hcu8,hcu9,not13,not24,not4,not46,nou127,nou130,nou33,txt21,txu20,txu3,wcu16,wcu18,wcu2
chr792	4841	CPIJ016681	T	G	CCT (AGG)	CCG (CGG)	1	117	41	58	18	7	11	4	7	37	51	0.000257848	-0.274239	0.203494	0.888889	0.388889	0.638889	0.811966	0.031459	-2.15122	txu2,txu39,wcu11,wcu12	txu12,txu21,txu4,txu40,txu8,wcu1,wcu17	azu1,azu19,azu28,azu3,azu5,azu6,hct51,hct53,hct54,hct56,hct60,hct61,hct64,hct70,hct73,hcu15,hcu17,hcu43,not46,nou124,nou127,nou129,nou130,nou132,nou33,nou39,txt19,txt20,txt40,txt8,txu3,txu9,wcu10,wcu14,wcu16,wcu19,wcu21	azu8,hct46,hct65,hct66,hcu12,hcu13,hcu16,hcu2,hcu30,hcu31,hcu5,hcu8,not11,not13,not15,not19,not2,not24,not4,not43,not7,not8,nou1,nou102,nou107,nou108,nou133,nou134,nou30,nou61,txt14,txt21,txt23,txt26,txt29,txt3,txt36,txt39,txt7,txu13,txu14,txu18,txu43,txu6,wcu13,wcu2,wcu20,wcu24,wcu25,wcu5,wcu8
chr313	59224	CPIJ011127	G	A	GTT (AAC)	ATT (AAT)	3	105	19	13	73	14	59	1	0	18	13	0.00371653	-0.169559	0.0957792	0.344444	0.933333	0.638889	0.428571	0.0705169	-1.80858	txu12		azu28,azu5,azu6,hct66,hcu16,not2,not46,nou130,nou132,nou134,txt21,txt39,txt5,txt8,txu20,txu22,txu43,wcu16	hct46,hct73,hcu13,hcu9,not4,not7,nou1,nou124,nou61,txt23,txt36,txt40,wcu24
chr104	240924	CPIJ005953	A	G,T	AGT	GGT,TGT	1	123	55	6	62	14	48	3	2	52	4	0.0493747	-0.121329	0.4	0.538462	0.736842	0.637652	0.569106	0.156821	-1.41585	txu4,wcu11,wcu17	sebq,txu12	azu1,azu19,azu28,azu3,azu5,azu6,azu8,hct46,hct50,hct51,hct53,hct54,hct56,hct64,hct66,hct70,hct73,hcu13,hcu15,hcu16,hcu17,hcu18,hcu31,hcu43,not11,not13,not15,not19,not46,not8,nou1,nou108,nou124,nou129,nou130,nou132,nou134,nou39,nou61,txt14,txt19,txt20,txt38,txu14,txu20,txu3,txu43,wcu19,wcu24,wcu25,wcu5,wcu8	hct43,hct65,hcu12,hcu32
chr281	97785	CPIJ010805	G	A	GAA (TTC)	AAA (TTT)	3	123	40	8	75	16	59	2	1	38	7	0.0219129	-0.141905	0.283654	0.432692	0.842105	0.637399	0.495935	0.0602104	-1.87925	not40,wcu1	wcu17	azu19,hct46,hct50,hct53,hct61,hct66,hct73,hcu12,hcu15,hcu18,hcu5,hcu8,not15,not24,not43,not7,not8,nou107,nou108,nou124,nou127,nou129,nou130,nou132,nou133,nou134,nou30,txt20,txt23,txt3,txt38,txt5,txu22,txu3,txu43,wcu10,wcu21,wcu8	hct64,hcu31,nou33,nou39,txt21,txu9,wcu5
chr104	240706	CPIJ005953	C	G	AAC	AAG	3	125	60	15	50	12	38	5	2	55	13	0.012645	-0.14	0.351852	0.641509	0.631579	0.636544	0.64	0.080554	-1.74748	not40,txu4,wcu11,wcu15,wcu17	sebq,txu12	azu6,azu8,hct41,hct50,hct51,hct53,hct56,hct61,hct64,hct66,hct70,hct73,hcu13,hcu15,hcu16,hcu17,hcu18,hcu31,not11,not13,not15,not19,not46,not8,nou1,nou107,nou108,nou124,nou127,nou129,nou130,nou132,nou134,nou30,nou33,nou39,nou61,txt14,txt19,txt31,txt38,txt7,txu14,txu20,txu3,txu43,txu9,wcu10,wcu19,wcu2,wcu21,wcu24,wcu25,wcu5,wcu8	azu1,azu19,azu28,azu3,azu5,hct43,hct46,hct54,hct65,hcu12,hcu32,hcu43,txu13
chr1199	10734	CPIJ018377	T	C	CGT	CGC	3	125	68	20	37	10	27	5	4	63	16	0.0115463	-0.1499	0.369474	0.745283	0.526316	0.635799	0.712	0.200029	-1.28147	txu12,txu2,txu4,wcu1,wcu11	txu11,txu39,txu7,wcu15	azu28,hct41,hct43,hct50,hct51,hct54,hct56,hct60,hct61,hcu12,hcu15,hcu17,hcu2,hcu30,hcu31,hcu32,hcu43,hcu5,hcu9,not14,not15,not2,not43,not46,nou102,nou104,nou108,nou124,nou127,nou130,nou133,nou30,nou33,nou39,txt14,txt19,txt20,txt21,txt23,txt24,txt26,txt3,txt31,txt35,txt38,txt39,txt40,txt5,txt8,txu14,txu18,txu20,txu22,txu43,txu9,wcu10,wcu13,wcu14,wcu20,wcu21,wcu24,wcu25,wcu8	azu5,azu8,hct46,hct64,hct65,hcu18,not24,not7,nou107,nou129,nou132,nou61,txt13,txt36,txu6,wcu16
chr1199	10737	CPIJ018377	C	G	TCC	TCG	3	125	69	19	37	10	27	5	4	64	15	0.0178036	-0.148775	0.373404	0.745283	0.526316	0.635799	0.712	0.215333	-1.23903	txu12,txu2,txu4,wcu1,wcu11	txu11,txu39,txu7,wcu15	azu28,hct41,hct43,hct50,hct51,hct54,hct56,hct60,hct61,hcu12,hcu15,hcu17,hcu2,hcu30,hcu31,hcu32,hcu43,hcu5,hcu9,not14,not15,not2,not43,not46,nou102,nou104,nou108,nou124,nou127,nou129,nou130,nou133,nou30,nou33,nou39,nou61,txt14,txt19,txt20,txt21,txt23,txt24,txt26,txt3,txt31,txt38,txt39,txt40,txt5,txt8,txu14,txu18,txu20,txu22,txu43,txu9,wcu10,wcu13,wcu14,wcu20,wcu21,wcu24,wcu25,wcu8	azu5,azu8,hct46,hct64,hct65,hcu18,not24,not7,nou107,nou132,txt13,txt35,txt36,txu6,wcu16
chr1118	57097	CPIJ018232	G	A	GCC (GGC)	ACC (GGT)	3	125	49	6	70	15	55	4	0	45	6	0.00820133	-0.148712	0.25731	0.481132	0.789474	0.635303	0.528	0.0571541	-1.90213	txu12,txu21,txu39,wcu6		azu1,azu5,azu6,azu8,hct42,hct50,hct51,hct53,hct61,hct73,hcu12,hcu16,hcu17,hcu5,not13,not14,not15,not2,not4,not46,not7,nou127,nou30,nou33,nou39,nou61,txt13,txt19,txt20,txt31,txt35,txt36,txt39,txt5,txt7,txu14,txu20,txu22,txu3,txu6,wcu10,wcu16,wcu18,wcu20,wcu25	hcu2,hcu31,nou124,nou129,txt21,wcu13
chr104	240661	CPIJ005953	G	A	CCG	CCA	3	124	52	9	63	14	49	5	0	47	9	0.00876815	-0.150794	0.269231	0.533333	0.736842	0.635088	0.564516	0.0452662	-2.00217	not40,txu4,wcu11,wcu15,wcu17		azu1,azu19,azu28,azu5,azu6,azu8,hct50,hct51,hct56,hct64,hct70,hct73,hcu13,hcu15,hcu16,hcu17,hcu18,hcu31,hcu32,not13,not15,not19,not8,nou107,nou108,nou127,nou129,nou132,nou134,nou33,nou61,txt14,txt19,txt38,txt7,txu14,txu3,txu43,txu9,wcu10,wcu19,wcu2,wcu21,wcu24,wcu25,wcu5,wcu8	azu3,hct43,hct46,hct54,hct61,hct65,hcu12,hcu43,txu13
chr278	371841	CPIJ010546	C	A	CGT (ACG)	AGT (ACT)	3	110	21	25	64	13	51	0	3	21	22	0.0425338	-0.118618	0.36213	0.457447	0.8125	0.634973	0.509091	0.215865	-1.2376		txu21,txu4,wcu6	azu1,azu3,hct43,hct53,hct56,hcu30,hcu43,not15,not2,not46,not8,nou127,nou129,nou130,nou134,txu13,txu3,txu43,txu9,wcu18,wcu2	azu8,hct42,hct66,hcu13,hcu16,hcu32,hcu8,hcu9,not13,not19,not24,not4,nou1,txt38,txt40,txu14,txu18,txu22,wcu13,wcu14,wcu19,wcu20
chr984	154443	CPIJ017326	G	T	GCG (CGC)	TCG (CGA)	3	125	34	1	90	18	72	1	0	33	1	0.0131606	-0.172222	0.114286	0.320755	0.947368	0.634062	0.416	0.0681652	-1.82391	wcu6		azu6,azu8,hct41,hct56,hct61,hct66,hct73,hcu13,hcu32,hcu9,not11,not15,not2,not4,not46,nou124,nou132,nou133,nou33,nou39,txt20,txt3,txt31,txt36,txt38,txt39,txt5,txu20,txu9,wcu16,wcu21,wcu24,wcu25	nou129
chr984	154452	CPIJ017326	C	T	CTG (CAG)	TTG (CAA)	3	125	34	1	90	18	72	1	0	33	1	0.0131606	-0.172222	0.114286	0.320755	0.947368	0.634062	0.416	0.0681652	-1.82391	wcu6		azu6,azu8,hct41,hct56,hct61,hct66,hct73,hcu13,hcu32,hcu9,not11,not15,not2,not4,not46,nou124,nou132,nou133,nou33,nou39,txt20,txt3,txt31,txt36,txt38,txt39,txt5,txu20,txu9,wcu16,wcu21,wcu24,wcu25	nou129
chr104	241651	CPIJ005954	T	C	GGT	GGC	3	125	59	15	51	12	39	5	2	54	13	0.020435	-0.134171	0.365625	0.632075	0.631579	0.631827	0.632	0.0921531	-1.68415	not40,txu4,wcu11,wcu15,wcu17	sebq,txu12	azu1,azu19,azu28,azu3,azu5,azu6,azu8,hct41,hct50,hct51,hct56,hct64,hct66,hct73,hcu13,hcu15,hcu16,hcu17,hcu18,hcu31,not11,not13,not15,not19,not46,not8,nou1,nou107,nou108,nou127,nou129,nou130,nou132,nou134,nou30,nou33,nou39,nou61,txt14,txt19,txt20,txt38,txt40,txt7,txu14,txu20,txu43,txu9,wcu10,wcu2,wcu24,wcu25,wcu5,wcu8	hct43,hct46,hct54,hct61,hct65,hct70,hcu12,hcu32,hcu43,txu13,txu3,wcu19,wcu21
chr1224	36635	CPIJ018627	C	T	GCC	GCT	3	51	2	43	6	3	3	0	6	2	37	0.00709213	-0.363636	0.157895	0.928571	0.333333	0.630952	0.823529	0.0381533	-2.0732		not40,txu12,txu2,wcu11,wcu12,wcu4	hcu8,wcu5	azu3,azu5,azu8,hct65,hcu30,hcu5,not11,not19,not2,not24,not4,not46,not7,nou107,nou108,nou132,nou133,nou30,nou39,nou61,txt14,txt20,txt3,txt36,txt5,txt7,txu13,txu18,txu22,txu43,txu6,wcu13,wcu14,wcu16,wcu18,wcu2,wcu20
chr313	59708	CPIJ011127	G	A	AGG (CCT)	AAG (CTT)	2	124	31	3	90	18	72	1	0	30	3	0.00767827	-0.172973	0.111111	0.314286	0.947368	0.630827	0.41129	0.0718057	-1.80035	txu12		azu28,azu5,azu6,hct46,hct66,hct73,hcu13,hcu16,not14,not4,not46,not7,nou1,nou124,nou130,nou132,nou134,nou30,nou33,txt21,txt23,txt39,txt40,txt5,txt8,txu20,txu22,txu43,wcu16,wcu24	hcu9,nou61,txt36
chr104	241160	CPIJ005953	C	G	TCC	TCG	3	114	27	14	73	13	60	2	0	25	14	0.010531	-0.141719	0.174165	0.393939	0.866667	0.630303	0.45614	0.081993	-1.73924	not40,txu4		hct50,hct53,hct61,hct73,hcu17,hcu31,not11,not13,not15,not46,not8,nou107,nou108,nou127,nou130,nou132,nou134,nou30,nou33,nou39,nou61,txt19,txu20,txu3,wcu24	azu1,azu19,azu28,azu3,azu5,azu6,hct43,hct46,hct54,hct65,hct70,hcu12,hcu32,hcu43
chr278	364887	CPIJ010544	G	T	GTG	GTT	3	125	30	30	65	14	51	4	1	26	29	0.00237754	-0.148718	0.260204	0.518868	0.736842	0.627855	0.552	0.0209868	-2.30822	txu2,wcu11,wcu15,wcu6	wcu4	azu6,hct50,hct60,hct64,hct66,hcu17,hcu31,hcu5,not24,not7,not8,nou133,nou134,nou30,nou33,txt19,txt20,txt23,txt31,txt39,txu13,txu14,txu22,txu43,wcu25,wcu8	azu1,azu3,hct43,hct46,hct53,hct56,hct61,hct70,hcu13,hcu15,hcu16,hcu2,hcu30,hcu32,hcu43,hcu8,hcu9,not13,not4,not46,nou127,nou130,txt21,txu20,txu3,txu9,wcu16,wcu18,wcu2
chr12	1650563	CPIJ001081	G	A	AAG	AAA	3	115	11	43	61	12	49	1	3	10	40	0.0105707	-0.124556	0.317593	0.505051	0.75	0.627525	0.53913	0.0632007	-1.85778	wcu6	txu11,txu12,txu7	hct43,hct60,hcu16,hcu5,not11,not2,nou124,nou132,txu22,wcu5	azu1,azu3,azu6,hct42,hct51,hct56,hct65,hct66,hcu13,hcu2,hcu31,hcu8,not15,not19,not24,not7,nou1,nou102,nou104,nou108,nou127,nou130,nou30,nou39,txt13,txt19,txt21,txt35,txt36,txt38,txt40,txt5,txt7,txu13,txu20,txu43,txu6,wcu2,wcu24,wcu25
chr464	221892	CPIJ013723	C	A	CTC (GAG)	ATC (GAT)	3	81	0	46	35	9	26	0	5	0	41	0.0200363	-0.148447	0.352304	0.61194	0.642857	0.627399	0.617284	0.0870954	-1.71092		sebq,txu31,txu40,txu8,wcu11		azu19,azu28,azu6,hct41,hct46,hct50,hct51,hct56,hct60,hct66,hcu12,hcu18,hcu30,hcu8,not13,not14,not15,not4,not43,nou1,nou102,nou108,nou132,txt13,txt19,txt23,txt24,txt26,txt29,txt31,txt35,txt36,txt5,txt7,txu18,txu3,txu43,wcu14,wcu24,wcu5,wcu8
chr1030	131161	CPIJ017763	A	G	ATC (GAT)	GTC (GAC)	3	122	46	38	38	10	28	5	4	41	34	0.00571239	-0.156601	0.333945	0.728155	0.526316	0.627236	0.696721	0.0587231	-1.89026	txu12,txu39,txu4,txu8,wcu1	txu21,txu40,wcu15,wcu17	azu1,azu28,azu5,azu8,hct43,hct46,hct53,hct60,hct73,hcu13,hcu16,hcu43,not11,not13,not15,not19,not24,not4,not46,not8,nou1,nou129,nou130,nou132,nou30,nou33,nou61,txt14,txt19,txt31,txt8,txu14,txu3,txu43,txu9,wcu13,wcu14,wcu2,wcu25,wcu5,wcu8	hct54,hct66,hcu12,hcu18,hcu2,hcu30,hcu31,hcu32,hcu5,hcu8,not14,not2,not43,not7,nou102,nou104,nou134,nou39,txt21,txt23,txt24,txt26,txt29,txt3,txt35,txt36,txt39,txt7,txu13,txu18,wcu10,wcu16,wcu20,wcu24
chr1030	131167	CPIJ017763	T	C	TAG (CTA)	CAG (CTG)	3	122	46	38	38	10	28	5	4	41	34	0.00571239	-0.156601	0.333945	0.728155	0.526316	0.627236	0.696721	0.0587231	-1.89026	txu12,txu39,txu4,txu8,wcu1	txu21,txu40,wcu15,wcu17	azu1,azu28,azu5,azu8,hct43,hct46,hct53,hct60,hct73,hcu13,hcu16,hcu43,not11,not13,not15,not19,not24,not4,not46,not8,nou1,nou129,nou130,nou132,nou30,nou33,nou61,txt14,txt19,txt31,txt8,txu14,txu3,txu43,txu9,wcu13,wcu14,wcu2,wcu25,wcu5,wcu8	hct54,hct66,hcu12,hcu18,hcu2,hcu30,hcu31,hcu32,hcu5,hcu8,not14,not2,not43,not7,nou102,nou104,nou134,nou39,txt21,txt23,txt24,txt26,txt29,txt3,txt35,txt36,txt39,txt7,txu13,txu18,wcu10,wcu16,wcu20,wcu24
chr278	364893	CPIJ010544	C	T	GAC	GAT	3	125	32	34	59	13	46	5	1	27	33	0.00219088	-0.150339	0.266336	0.566038	0.684211	0.625124	0.584	0.0153091	-2.42498	txu2,wcu11,wcu12,wcu15,wcu6	wcu4	azu6,hct60,hct64,hct66,hct73,hcu17,not24,not7,not8,nou108,nou133,nou134,nou30,nou33,txt19,txt20,txt23,txt31,txt35,txt39,txu13,txu14,txu22,txu43,wcu19,wcu25,wcu8	azu1,azu3,hct43,hct46,hct50,hct53,hct56,hct61,hct70,hcu13,hcu15,hcu16,hcu2,hcu30,hcu31,hcu32,hcu43,hcu5,hcu8,hcu9,not13,not4,not46,nou127,nou130,txt21,txu20,txu3,txu9,wcu16,wcu18,wcu2,wcu24
chr278	365868	CPIJ010544	A	T	ACA	ACT	3	123	52	32	39	10	29	8	1	44	31	0.00204141	-0.170203	0.273585	0.721154	0.526316	0.623735	0.691057	0.00940198	-2.59708	not40,txu2,txu21,txu4,wcu1,wcu11,wcu17,wcu6	wcu4	azu19,azu28,azu6,azu8,hct41,hct42,hct50,hct54,hct60,hct64,hct66,hct73,hcu17,hcu31,not15,not2,not7,not8,nou1,nou132,nou133,nou134,nou30,nou39,nou61,txt14,txt20,txt23,txt24,txt29,txt31,txt35,txt39,txt40,txt5,txt8,txu14,txu22,txu43,wcu13,wcu20,wcu25,wcu5,wcu8	azu1,azu3,hct43,hct46,hct53,hct56,hct70,hcu13,hcu15,hcu16,hcu2,hcu30,hcu32,hcu43,hcu5,hcu8,hcu9,not13,not24,not4,not46,nou127,nou129,nou130,nou33,txt21,txu20,txu3,txu9,wcu18,wcu2
chr278	365010	CPIJ010544	G	A	GCG	GCA	3	125	56	36	33	9	24	9	1	47	35	0.00110093	-0.18679	0.250712	0.773585	0.473684	0.623635	0.728	0.00471993	-2.82555	not40,txu2,txu21,txu4,wcu11,wcu12,wcu15,wcu17,wcu6	wcu4	azu19,azu6,azu8,hct42,hct51,hct54,hct60,hct64,hct65,hct66,hct73,hcu17,not15,not19,not2,not7,not8,nou108,nou129,nou132,nou133,nou134,nou30,nou39,nou61,txt14,txt19,txt20,txt23,txt24,txt29,txt31,txt35,txt39,txt40,txt5,txt8,txu13,txu22,txu43,wcu13,wcu14,wcu19,wcu20,wcu25,wcu5,wcu8	azu1,azu3,hct43,hct46,hct50,hct53,hct56,hct61,hct70,hcu13,hcu15,hcu16,hcu2,hcu30,hcu31,hcu32,hcu43,hcu5,hcu8,hcu9,not13,not24,not4,not46,nou127,nou130,nou33,txt21,txu20,txu3,txu9,wcu16,wcu18,wcu2,wcu24
chr278	365031	CPIJ010544	T	C	ACT	ACC	3	125	56	36	33	9	24	9	1	47	35	0.00110093	-0.18679	0.250712	0.773585	0.473684	0.623635	0.728	0.00471993	-2.82555	not40,txu2,txu21,txu4,wcu11,wcu12,wcu15,wcu17,wcu6	wcu4	azu19,azu6,azu8,hct42,hct51,hct54,hct60,hct64,hct65,hct66,hct73,hcu17,not15,not19,not2,not7,not8,nou108,nou129,nou132,nou133,nou134,nou30,nou39,nou61,txt14,txt19,txt20,txt23,txt24,txt29,txt31,txt35,txt39,txt40,txt5,txt8,txu13,txu22,txu43,wcu13,wcu14,wcu19,wcu20,wcu25,wcu5,wcu8	azu1,azu3,hct43,hct46,hct50,hct53,hct56,hct61,hct70,hcu13,hcu15,hcu16,hcu2,hcu30,hcu31,hcu32,hcu43,hcu5,hcu8,hcu9,not13,not24,not4,not46,nou127,nou130,nou33,txt21,txu20,txu3,txu9,wcu16,wcu18,wcu2,wcu24
chr281	98370	CPIJ010805	A	G	AAT (ATT)	GAT (ATC)	3	124	32	7	85	17	68	1	1	31	6	0.0447531	-0.134783	0.27907	0.352381	0.894737	0.623559	0.435484	0.0875795	-1.70831	not40	wcu17	azu19,hct46,hct53,hct66,hct73,hcu12,hcu15,hcu18,hcu5,hcu8,not14,not15,not24,not8,nou107,nou124,nou127,nou130,nou132,nou133,nou134,nou30,nou39,txt20,txt3,txt38,txu22,txu3,txu9,wcu21,wcu8	hct64,hcu31,not7,nou104,nou129,wcu5
chr104	240409	CPIJ005953	A	G	GTA	GTG	3	123	53	18	52	12	40	5	2	48	16	0.0210343	-0.129646	0.375	0.615385	0.631579	0.623482	0.617886	0.0928104	-1.68076	not40,txu4,wcu11,wcu15,wcu17	sebq,txu12	azu6,azu8,hct50,hct51,hct53,hct56,hct61,hct64,hct66,hct70,hct73,hcu13,hcu15,hcu17,hcu31,not11,not13,not15,not19,not46,not8,nou1,nou107,nou108,nou124,nou127,nou129,nou130,nou132,nou134,nou30,nou39,nou61,txt14,txt19,txt38,txt7,txu20,txu3,txu43,txu9,wcu10,wcu19,wcu2,wcu21,wcu24,wcu5,wcu8	azu1,azu19,azu28,azu3,azu5,hct43,hct46,hct54,hct65,hcu12,hcu18,hcu32,hcu43,txu13,txu14,wcu25
chr313	59788	CPIJ011127	G	A	GGC (GCC)	AGC (GCT)	3	124	27	6	91	17	74	1	0	26	6	0.0133866	-0.161172	0.114551	0.301887	0.944444	0.623166	0.395161	0.0927093	-1.68128	txu12		azu28,azu6,hct46,hct66,hct73,hcu13,hcu16,not14,not4,not46,not7,nou1,nou124,nou130,nou132,nou134,nou33,txt21,txt23,txt39,txt5,txt8,txu20,txu22,txu43,wcu16	azu5,hcu9,nou61,txt36,txt40,wcu24
chr252	92519	CPIJ009715	G	A	GGC (GCC)	GAC (GTC)	2	123	42	9	72	15	57	4	0	38	9	0.0131309	-0.141667	0.271429	0.451923	0.789474	0.620698	0.504065	0.0740689	-1.78619	txu21,txu4,wcu15,wcu17		azu1,azu28,azu8,hct41,hct42,hct43,hct56,hct66,hct70,hcu13,hcu15,hcu16,hcu18,hcu2,hcu31,hcu32,hcu43,hcu5,hcu9,not13,not14,not19,not24,not8,nou130,nou30,nou39,txt20,txt24,txt26,txt29,txt36,txt39,txu14,wcu16,wcu24,wcu5,wcu8	hct46,hct61,hct64,not2,not4,nou108,txt19,wcu19,wcu2
chr278	364877	CPIJ010544	G	A	CGA	CAA	2	125	31	34	60	13	47	5	1	26	33	0.003888	-0.14596	0.275084	0.556604	0.684211	0.620407	0.576	0.0176889	-2.37207	txu2,wcu11,wcu12,wcu15,wcu6	wcu4	azu6,hct60,hct64,hct66,hct73,hcu17,not24,not7,not8,nou108,nou133,nou134,nou30,nou33,txt19,txt20,txt23,txt31,txt35,txt39,txu13,txu22,txu43,wcu19,wcu25,wcu8	azu1,azu3,hct43,hct46,hct50,hct53,hct56,hct61,hct70,hcu13,hcu15,hcu16,hcu2,hcu30,hcu31,hcu32,hcu43,hcu5,hcu8,hcu9,not13,not4,not46,nou127,nou130,txt21,txu20,txu3,txu9,wcu16,wcu18,wcu2,wcu24
chr278	365691	CPIJ010544	A	C	ATA	ATC	3	121	53	32	36	9	27	8	1	45	31	0.00288774	-0.16453	0.280374	0.737864	0.5	0.618932	0.702479	0.0118873	-2.51547	not40,txu2,txu21,txu4,wcu1,wcu11,wcu15,wcu6	wcu4	azu19,azu28,azu6,azu8,hct41,hct42,hct51,hct54,hct60,hct64,hct66,hct73,hcu17,not15,not2,not46,not7,nou1,nou124,nou129,nou132,nou133,nou134,nou30,nou39,nou61,txt14,txt20,txt23,txt24,txt29,txt31,txt35,txt39,txt40,txt5,txt8,txu13,txu14,txu22,txu43,wcu20,wcu25,wcu5,wcu8	azu1,azu3,hct43,hct46,hct50,hct53,hct56,hcu13,hcu15,hcu16,hcu2,hcu30,hcu31,hcu32,hcu43,hcu5,hcu8,hcu9,not13,not24,not4,nou127,nou130,nou33,txt21,txu20,txu3,txu9,wcu18,wcu2,wcu24
chr35	864866	CPIJ002538	A	T	CAT	CTT	2	122	40	23	59	13	46	6	0	34	23	0.00336423	-0.150572	0.265385	0.553398	0.684211	0.618804	0.57377	0.0261222	-2.22439	not40,txu12,txu2,txu40,wcu4,wcu6		hct41,hct51,hct60,hct64,hct66,hct73,hcu12,hcu2,hcu30,hcu31,hcu9,not13,not14,not19,nou107,nou124,nou129,nou130,nou30,nou39,txt13,txt20,txt23,txt24,txt26,txt29,txt3,txt31,txt35,txt36,txt5,txt8,txu13,txu6	hcu32,hcu8,not11,not15,not2,not24,not4,not43,not46,not7,not8,nou1,nou102,nou104,nou108,nou127,nou132,nou133,nou134,nou33,txt19,txt21,txu9
chr278	365722	CPIJ010544	T	C	TCT	CCT	1	120	53	34	33	9	24	9	1	44	33	0.00149833	-0.181818	0.266667	0.762376	0.473684	0.61803	0.716667	0.00654691	-2.71905	not40,txu2,txu21,txu4,wcu1,wcu11,wcu15,wcu17,wcu6	wcu4	azu19,azu28,azu8,hct41,hct42,hct51,hct54,hct60,hct64,hct66,hct73,hcu17,not15,not2,not46,not7,nou1,nou124,nou129,nou132,nou133,nou134,nou30,nou39,nou61,txt14,txt20,txt23,txt24,txt29,txt31,txt35,txt39,txt40,txt5,txt8,txu14,txu22,txu43,wcu13,wcu20,wcu25,wcu5,wcu8	azu1,azu3,azu6,hct43,hct46,hct50,hct53,hct56,hcu13,hcu15,hcu16,hcu2,hcu30,hcu31,hcu32,hcu43,hcu5,hcu8,hcu9,not13,not24,not4,nou127,nou130,nou33,txt21,txu13,txu20,txu3,txu9,wcu18,wcu2,wcu24
chr278	365724	CPIJ010544	T	C	TCT	TCC	3	120	53	34	33	9	24	9	1	44	33	0.00149833	-0.181818	0.266667	0.762376	0.473684	0.61803	0.716667	0.00654691	-2.71905	not40,txu2,txu21,txu4,wcu1,wcu11,wcu15,wcu17,wcu6	wcu4	azu19,azu28,azu8,hct41,hct42,hct51,hct54,hct60,hct64,hct66,hct73,hcu17,not15,not2,not46,not7,nou1,nou124,nou129,nou132,nou133,nou134,nou30,nou39,nou61,txt14,txt20,txt23,txt24,txt29,txt31,txt35,txt39,txt40,txt5,txt8,txu14,txu22,txu43,wcu13,wcu20,wcu25,wcu5,wcu8	azu1,azu3,azu6,hct43,hct46,hct50,hct53,hct56,hcu13,hcu15,hcu16,hcu2,hcu30,hcu31,hcu32,hcu43,hcu5,hcu8,hcu9,not13,not24,not4,nou127,nou130,nou33,txt21,txu13,txu20,txu3,txu9,wcu18,wcu2,wcu24
chr15	204275	CPIJ001240	C	A	CAC	CAA	3	116	22	14	80	16	64	2	0	20	14	0.00719394	-0.16	0.166667	0.346939	0.888889	0.617914	0.431034	0.0703149	-1.80988	not40,wcu4		azu19,azu28,azu5,azu6,azu8,hct61,hcu15,hcu31,not13,not24,not7,nou127,nou61,txt26,txt35,txt38,txt39,txt8,txu3,txu6	hct42,hct60,hct64,hct70,not11,not8,nou107,nou133,nou134,txt13,txt3,txu9,wcu24,wcu25
chr39	61920	CPIJ003082	G	A	GTG	GTA	3	121	28	3	90	17	73	1	0	27	3	0.0209823	-0.159477	0.130125	0.291262	0.944444	0.617853	0.38843	0.119244	-1.55795	wcu15		azu3,hct46,hct53,hct56,hct61,hct73,hcu12,hcu13,hcu31,not13,not24,nou1,nou102,nou129,nou39,txt14,txt19,txt26,txt35,txt38,txt8,txu6,wcu13,wcu16,wcu19,wcu20,wcu21	hct41,hcu32,txt13
chr1030	131733	CPIJ017763	G	A	AGC (GCT)	AAC (GTT)	2	111	34	31	46	11	35	3	4	31	27	0.0341253	-0.124547	0.411765	0.623656	0.611111	0.617384	0.621622	0.154254	-1.42466	txu39,txu4,txu8	txu21,txu40,wcu15,wcu17	azu1,azu28,azu5,hct53,hct70,hct73,hcu16,hcu17,not15,not24,not4,not46,nou124,nou129,nou130,nou133,nou30,nou33,nou39,txt19,txt3,txt31,txt8,txu14,txu18,txu3,txu43,txu9,wcu14,wcu16,wcu25	azu8,hct54,hct66,hcu12,hcu30,hcu31,hcu5,hcu8,not14,not2,not43,not7,not8,nou102,nou104,txt21,txt24,txt26,txt29,txt35,txt36,txt7,wcu10,wcu13,wcu20,wcu24,wcu8
chr163	176997	CPIJ007188	C	T	TCC	TCT	3	125	27	11	87	17	70	1	1	26	10	0.0286542	-0.134178	0.268542	0.339623	0.894737	0.61718	0.424	0.0864137	-1.71463	txu4	wcu15	azu19,hct42,hct46,hct50,hct60,hct66,hcu13,hcu15,hcu32,hcu8,not13,not7,nou124,nou30,nou33,txt13,txt20,txt24,txt39,txt5,txu14,txu20,wcu18,wcu21,wcu24,wcu25	azu1,hct41,hct65,hcu17,hcu31,not43,nou39,txu13,wcu19,wcu2
chr104	240673	CPIJ005953	T	C	TAT	TAC	3	122	52	17	53	12	41	5	2	47	15	0.0337774	-0.121764	0.399351	0.601942	0.631579	0.61676	0.606557	0.117365	-1.56593	not40,txu4,wcu11,wcu15,wcu17	sebq,txu12	azu6,azu8,hct41,hct50,hct51,hct53,hct56,hct64,hct66,hct70,hct73,hcu13,hcu15,hcu16,hcu17,hcu18,hcu31,not13,not15,not19,not46,not8,nou107,nou108,nou124,nou127,nou129,nou130,nou132,nou134,nou33,txt14,txt19,txt38,txt7,txu14,txu20,txu43,txu9,wcu10,wcu19,wcu2,wcu21,wcu24,wcu25,wcu5,wcu8	azu1,azu19,azu28,azu3,azu5,hct43,hct46,hct54,hct61,hct65,hcu12,hcu32,hcu43,txu13,txu3
chr104	241145	CPIJ005953	A	T	CAA	CAT	3	115	24	7	84	14	70	1	0	23	7	0.0207431	-0.140351	0.135135	0.3	0.933333	0.616667	0.382609	0.155709	-1.41965	not40		hct50,hct61,hct73,hcu17,hcu31,hcu32,not11,not13,not15,not46,not8,nou107,nou108,nou127,nou130,nou132,nou134,nou30,nou33,nou39,txt19,txu3,wcu24	hct43,hct46,hct54,hct65,hct70,hcu12,hcu43
chr104	252767	CPIJ005959	A	G	CAA	CAG	3	120	30	7	83	16	67	1	1	29	6	0.0665951	-0.124589	0.306402	0.343137	0.888889	0.616013	0.425	0.120744	-1.55166	not40	txu4	hct43,hct46,hct51,hct54,hct61,hcu31,hcu43,not11,not13,not15,not46,not8,nou1,nou107,nou108,nou127,nou130,nou132,nou134,nou30,nou33,nou39,nou61,txt19,txt23,txt40,txu3,txu9,wcu24	hct50,hct65,hct70,hct73,hcu12,hcu17
chr104	252768	CPIJ005959	G	A	GTT	ATT	1	120	30	7	83	16	67	1	1	29	6	0.0665951	-0.124589	0.306402	0.343137	0.888889	0.616013	0.425	0.120744	-1.55166	not40	txu4	hct43,hct46,hct51,hct54,hct61,hcu31,hcu43,not11,not13,not15,not46,not8,nou1,nou107,nou108,nou127,nou130,nou132,nou134,nou30,nou33,nou39,nou61,txt19,txt23,txt40,txu3,txu9,wcu24	hct50,hct65,hct70,hct73,hcu12,hcu17
chr104	252773	CPIJ005959	A	G	TTA	TTG	3	120	30	7	83	16	67	1	1	29	6	0.0665951	-0.124589	0.306402	0.343137	0.888889	0.616013	0.425	0.120744	-1.55166	not40	txu4	hct43,hct46,hct51,hct54,hct61,hcu31,hcu43,not11,not13,not15,not46,not8,nou1,nou107,nou108,nou127,nou130,nou132,nou134,nou30,nou33,nou39,nou61,txt19,txt23,txt40,txu3,txu9,wcu24	hct50,hct65,hct70,hct73,hcu12,hcu17
chr278	365742	CPIJ010544	C	T	CTC	CTT	3	122	59	29	34	9	25	9	1	50	28	0.00306576	-0.170689	0.28826	0.757282	0.473684	0.615483	0.713115	0.0123207	-2.50282	not40,txu2,txu21,txu4,wcu1,wcu11,wcu15,wcu17,wcu6	wcu4	azu19,azu28,azu8,hct41,hct42,hct50,hct51,hct54,hct60,hct64,hct66,hct73,hcu17,hcu31,hcu5,not15,not19,not2,not46,not7,nou1,nou124,nou129,nou132,nou133,nou134,nou30,nou39,nou61,txt14,txt20,txt23,txt24,txt29,txt31,txt35,txt39,txt40,txt5,txt8,txu13,txu14,txu22,txu43,wcu13,wcu20,wcu24,wcu25,wcu5,wcu8	azu1,azu3,azu6,hct43,hct46,hct53,hct56,hcu13,hcu15,hcu16,hcu2,hcu30,hcu32,hcu43,hcu8,hcu9,not13,not24,not4,nou127,nou130,nou33,txt21,txu20,txu3,txu9,wcu18,wcu2
chr36	92201	CPIJ002663	T	C	GAT	GAC	3	121	49	35	37	9	28	7	2	42	33	0.00651226	-0.150806	0.316872	0.728155	0.5	0.614078	0.694215	0.0270328	-2.21104	not40,txu21,txu31,txu39,wcu12,wcu17,wcu4	txu12,txu8	azu19,azu28,azu5,azu6,hct56,hct60,hct65,hct66,hct70,hcu13,hcu16,hcu2,not24,not43,not8,nou1,nou108,nou130,nou132,nou133,nou30,nou39,txt14,txt19,txt20,txt29,txt35,txt36,txt38,txt40,txt8,txu3,txu9,wcu10,wcu13,wcu16,wcu18,wcu20,wcu24,wcu25,wcu5,wcu8	azu1,hct41,hct43,hct46,hct50,hct51,hct54,hct61,hct64,hct73,hcu15,hcu17,hcu30,hcu31,hcu32,hcu43,hcu9,not11,not13,not46,nou102,nou107,nou124,nou127,nou129,nou134,txt21,txt3,txu13,txu18,txu43,wcu2,wcu21
chr278	372480	CPIJ010546	T	G	TAT (ATA)	GAT (ATC)	3	113	18	77	18	6	12	2	9	16	68	0.00365264	-0.217054	0.263158	0.875	0.352941	0.613971	0.79646	0.0411177	-2.04234	txu40,wcu1	not40,txu2,txu21,txu4,wcu11,wcu15,wcu17,wcu4,wcu6	hct66,hcu12,hcu17,not15,not7,not8,nou130,nou133,nou134,nou30,txt19,txt23,txt8,txu13,txu18,txu22	azu1,azu19,azu28,azu3,azu6,azu8,hct41,hct42,hct43,hct46,hct50,hct51,hct53,hct54,hct56,hct60,hct64,hct70,hct73,hcu13,hcu15,hcu16,hcu2,hcu30,hcu31,hcu32,hcu43,hcu5,hcu8,hcu9,not13,not19,not2,not24,not4,not46,nou1,nou102,nou127,nou129,nou132,nou33,nou39,nou61,txt14,txt20,txt21,txt29,txt31,txt35,txt38,txt39,txt40,txt5,txu14,txu20,txu3,txu43,txu9,wcu13,wcu14,wcu18,wcu19,wcu2,wcu20,wcu25,wcu5,wcu8
chr512	30275	CPIJ013917	A	G	AAA (TTT)	GAA (TTC)	3	125	27	43	55	12	43	6	1	21	42	0.0020095	-0.147385	0.273016	0.59434	0.631579	0.612959	0.6	0.00969031	-2.58669	txu39,txu4,txu40,txu8,wcu1,wcu6	wcu4	azu19,hct46,hct50,hct54,hct66,hcu12,hcu17,hcu8,not46,nou102,nou107,nou133,txt21,txt24,txt26,txt29,txt31,txt7,txu14,txu18,wcu24	azu8,hct41,hct42,hct51,hct53,hct61,hct64,hct70,hct73,hcu13,hcu15,hcu16,hcu18,hcu2,hcu30,hcu5,hcu9,not14,not15,not43,not7,nou124,nou127,nou129,nou130,nou132,nou30,nou33,nou39,txt20,txt23,txt3,txt36,txt38,txt5,txu13,txu20,txu22,txu3,txu9,wcu13,wcu25
chr1199	10548	CPIJ018377	C	T	CTC	CTT	3	120	55	12	53	12	41	5	2	50	10	0.0538587	-0.112491	0.439286	0.594059	0.631579	0.612819	0.6	0.180172	-1.34023	txu11,txu2,txu7,wcu1,wcu11	txu39,wcu15	azu28,azu8,hct41,hct43,hct50,hct51,hct54,hct56,hct60,hcu12,hcu15,hcu17,hcu18,hcu30,hcu43,hcu9,not14,not15,not2,not43,not7,nou104,nou108,nou124,nou127,nou129,nou132,nou30,nou39,nou61,txt14,txt19,txt20,txt21,txt23,txt24,txt31,txt35,txt38,txt39,txt40,txt5,txu18,txu20,txu22,txu6,wcu20,wcu21,wcu24,wcu8	azu5,hct46,hct64,hcu2,hcu31,not24,nou107,txt13,txt36,wcu16
chr104	253131	CPIJ005959	C	A	CCA	ACA	1	119	30	7	82	15	67	1	1	29	6	0.0672746	-0.114745	0.326829	0.343137	0.882353	0.612745	0.420168	0.147784	-1.4474	not40	txu4	hct43,hct46,hct51,hct54,hct61,hcu31,hcu43,not11,not13,not15,not46,not8,nou1,nou107,nou108,nou127,nou130,nou132,nou134,nou30,nou33,nou39,nou61,txt19,txt23,txt40,txu3,txu9,wcu24	hct50,hct65,hct70,hct73,hcu12,hcu17
chr140	185420	CPIJ007135	T	C	AAT (ATT)	AAC (GTT)	1	96	8	64	24	7	17	1	8	7	56	0.0127233	-0.166667	0.346939	0.7875	0.4375	0.6125	0.729167	0.0733077	-1.79091	not40	txu12,txu2,txu39,txu4,txu40,txu8,wcu4,wcu6	hcu32,not2,txt21,txt24,txt26,txt39,txt8	azu28,azu3,azu5,azu6,azu8,hct41,hct46,hct50,hct53,hct54,hct56,hct64,hct66,hct70,hct73,hcu13,hcu15,hcu17,hcu18,hcu30,hcu31,hcu9,not14,not15,not46,not7,nou1,nou102,nou104,nou108,nou124,nou127,nou130,nou132,nou134,nou33,nou61,txt13,txt20,txt31,txt35,txt38,txt40,txt5,txt7,txu18,txu20,txu3,txu43,txu9,wcu13,wcu18,wcu21,wcu25,wcu5,wcu8
chr228	585323	CPIJ009085	C	T	ACC	ATC	2	125	35	61	29	8	21	4	7	31	54	0.00607745	-0.161212	0.339928	0.801887	0.421053	0.61147	0.744	0.0720836	-1.79859	txu2,txu40,wcu1,wcu11	txu21,txu39,txu4,txu8,wcu12,wcu17,wcu6	azu3,hct60,hct61,hct64,hcu15,hcu18,hcu8,not2,not43,not46,not7,not8,nou102,nou104,nou107,nou132,txt14,txt20,txt23,txt31,txt38,txt40,txt8,txu18,txu3,wcu18,wcu19,wcu2,wcu20,wcu25,wcu8	azu1,azu19,azu5,azu6,azu8,hct41,hct42,hct43,hct50,hct51,hct53,hct54,hct56,hct65,hct66,hct70,hct73,hcu13,hcu16,hcu17,hcu2,hcu30,hcu31,hcu32,hcu43,hcu5,not11,not13,not14,not15,not4,nou1,nou127,nou130,nou133,nou30,nou39,txt13,txt19,txt24,txt3,txt36,txt39,txu13,txu20,txu22,txu6,txu9,wcu10,wcu13,wcu14,wcu16,wcu21,wcu5
chr278	364848	CPIJ010544	T	C	TTT	TTC	3	125	29	34	62	13	49	5	1	24	33	0.00434124	-0.137512	0.293162	0.537736	0.684211	0.610973	0.56	0.023331	-2.26797	txu2,wcu11,wcu12,wcu15,wcu6	wcu4	azu6,azu8,hct60,hct64,hct66,hcu17,not24,not7,not8,nou133,nou134,nou30,nou33,txt19,txt20,txt23,txt31,txt35,txt39,txu13,txu22,txu43,wcu5,wcu8	azu1,azu3,hct43,hct46,hct50,hct53,hct56,hct61,hct70,hcu13,hcu15,hcu16,hcu2,hcu30,hcu31,hcu32,hcu43,hcu5,hcu8,hcu9,not13,not4,not46,nou127,nou130,txt21,txu20,txu3,txu9,wcu16,wcu18,wcu2,wcu24
chr278	365712	CPIJ010544	T	C	CTT	CTC	3	122	55	32	35	9	26	9	1	46	31	0.00333554	-0.164706	0.294239	0.747573	0.473684	0.610629	0.704918	0.0114415	-2.52892	not40,txu2,txu21,txu4,wcu1,wcu11,wcu15,wcu17,wcu6	wcu4	azu19,azu28,azu6,azu8,hct41,hct42,hct51,hct54,hct60,hct64,hct66,hct73,hcu17,not15,not2,not46,not7,nou1,nou124,nou129,nou132,nou133,nou134,nou30,nou39,nou61,txt14,txt20,txt23,txt24,txt29,txt31,txt35,txt39,txt40,txt5,txt8,txu13,txu14,txu22,txu43,wcu13,wcu20,wcu25,wcu5,wcu8	azu1,azu3,hct43,hct46,hct50,hct53,hct56,hcu13,hcu15,hcu16,hcu2,hcu30,hcu31,hcu32,hcu43,hcu5,hcu8,hcu9,not13,not24,not4,nou127,nou130,nou33,txt21,txu20,txu3,txu9,wcu18,wcu2,wcu24
chr36	432582	CPIJ002680	C	T	CTG	TTG	1	114	19	76	19	6	13	3	8	16	68	0.00394985	-0.204678	0.270833	0.865979	0.352941	0.60946	0.789474	0.0258912	-2.22784	not40,txu12,txu39	txu11,txu21,txu4,txu7,txu8,wcu1,wcu17,wcu4	hct66,hcu16,hcu30,not46,not8,nou107,nou130,nou30,nou39,txt21,txt35,txu18,txu43,wcu16,wcu18,wcu24	azu19,azu3,azu8,hct41,hct42,hct43,hct50,hct51,hct53,hct54,hct56,hct60,hct70,hct73,hcu13,hcu15,hcu17,hcu18,hcu31,hcu32,hcu43,hcu5,hcu8,hcu9,not11,not13,not14,not15,not19,not2,not24,not4,not43,not7,nou1,nou102,nou108,nou124,nou127,nou132,nou133,nou33,nou61,txt13,txt14,txt19,txt23,txt24,txt26,txt3,txt31,txt36,txt38,txt39,txt40,txt5,txt7,txu14,txu20,txu3,txu9,wcu13,wcu2,wcu20,wcu21,wcu25,wcu5,wcu8
chr36	432590	CPIJ002680	C	A	ACC	ACA	3	114	19	76	19	6	13	3	8	16	68	0.00394985	-0.204678	0.270833	0.865979	0.352941	0.60946	0.789474	0.0258912	-2.22784	not40,txu12,txu39	txu11,txu21,txu4,txu7,txu8,wcu1,wcu17,wcu4	hct66,hcu16,hcu30,not46,not8,nou107,nou130,nou30,nou39,txt21,txt35,txu18,txu43,wcu16,wcu18,wcu24	azu19,azu3,azu8,hct41,hct42,hct43,hct50,hct51,hct53,hct54,hct56,hct60,hct70,hct73,hcu13,hcu15,hcu17,hcu18,hcu31,hcu32,hcu43,hcu5,hcu8,hcu9,not11,not13,not14,not15,not19,not2,not24,not4,not43,not7,nou1,nou102,nou108,nou124,nou127,nou132,nou133,nou33,nou61,txt13,txt14,txt19,txt23,txt24,txt26,txt3,txt31,txt36,txt38,txt39,txt40,txt5,txt7,txu14,txu20,txu3,txu9,wcu13,wcu2,wcu20,wcu21,wcu25,wcu5,wcu8
chr281	97773	CPIJ010805	G	A	GGC (GCC)	AGC (GCT)	3	123	45	10	68	14	54	4	1	41	9	0.0465656	-0.113575	0.392252	0.480769	0.736842	0.608806	0.520325	0.117681	-1.56458	not40,wcu1,wcu15,wcu6	wcu17	azu19,hct46,hct50,hct53,hct56,hct61,hct66,hct73,hcu12,hcu13,hcu15,hcu18,hcu5,hcu8,not15,not24,not43,not8,nou107,nou108,nou124,nou127,nou130,nou132,nou133,nou134,nou30,txt19,txt20,txt23,txt3,txt38,txt5,txu13,txu22,txu3,txu43,wcu10,wcu14,wcu21,wcu8	hct64,hcu31,not7,nou129,nou33,nou39,txt21,txu9,wcu5
chr281	97779	CPIJ010805	G	A	GAT (ATC)	AAT (ATT)	3	123	45	10	68	14	54	4	1	41	9	0.0465656	-0.113575	0.392252	0.480769	0.736842	0.608806	0.520325	0.117681	-1.56458	not40,wcu1,wcu15,wcu6	wcu17	azu19,hct46,hct50,hct53,hct56,hct61,hct66,hct73,hcu12,hcu13,hcu15,hcu18,hcu5,hcu8,not15,not24,not43,not8,nou107,nou108,nou124,nou127,nou130,nou132,nou133,nou134,nou30,txt19,txt20,txt23,txt3,txt38,txt5,txu13,txu22,txu3,txu43,wcu10,wcu14,wcu21,wcu8	hct64,hcu31,not7,nou129,nou33,nou39,txt21,txu9,wcu5
chr36	432434	CPIJ002680	C	G	CCC	CCG	3	118	31	34	53	12	41	2	5	29	29	0.0654643	-0.105203	0.471264	0.585859	0.631579	0.608719	0.59322	0.243912	-1.16526	txu21,txu39	not40,txu11,txu7,wcu12,wcu6	azu3,azu5,azu6,hct42,hct73,hcu13,hcu31,hcu8,not11,not14,not43,not8,nou1,nou30,nou61,txt19,txt20,txt21,txt24,txt26,txt31,txt36,txu18,txu20,txu6,txu9,wcu16,wcu18,wcu20	azu8,hct43,hct46,hct50,hct51,hct54,hct60,hcu17,hcu18,hcu2,hcu32,hcu43,hcu9,not46,nou102,nou108,nou127,nou33,nou39,txt14,txt23,txt39,txt5,txt7,txu3,txu43,wcu10,wcu21,wcu25
chr36	432437	CPIJ002680	A	G	CAA	CAG	3	118	31	34	53	12	41	2	5	29	29	0.0654643	-0.105203	0.471264	0.585859	0.631579	0.608719	0.59322	0.243912	-1.16526	txu21,txu39	not40,txu11,txu7,wcu12,wcu6	azu3,azu5,azu6,hct42,hct73,hcu13,hcu31,hcu8,not11,not14,not43,not8,nou1,nou30,nou61,txt19,txt20,txt21,txt24,txt26,txt31,txt36,txu18,txu20,txu6,txu9,wcu16,wcu18,wcu20	azu8,hct43,hct46,hct50,hct51,hct54,hct60,hcu17,hcu18,hcu2,hcu32,hcu43,hcu9,not46,nou102,nou108,nou127,nou33,nou39,txt14,txt23,txt39,txt5,txt7,txu3,txu43,wcu10,wcu21,wcu25
chr36	432446	CPIJ002680	C	A	GCC	GCA	3	118	32	33	53	12	41	2	5	30	28	0.0658079	-0.103966	0.476744	0.585859	0.631579	0.608719	0.59322	0.259905	-1.12662	txu21,txu39	not40,txu11,txu7,wcu12,wcu6	azu3,azu5,azu6,hct42,hct73,hcu13,hcu31,hcu8,not11,not14,not43,not46,not8,nou1,nou30,nou61,txt19,txt20,txt21,txt24,txt26,txt31,txt36,txu18,txu20,txu6,txu9,wcu16,wcu18,wcu20	azu8,hct43,hct46,hct50,hct51,hct54,hct60,hcu17,hcu18,hcu2,hcu32,hcu43,hcu9,nou102,nou108,nou127,nou33,nou39,txt14,txt23,txt39,txt5,txt7,txu3,txu43,wcu10,wcu21,wcu25
chr1199	10155	CPIJ018377	T	C	GGT	GGC	3	124	44	31	49	11	38	4	4	40	27	0.0391166	-0.111282	0.441006	0.638095	0.578947	0.608521	0.629032	0.18244	-1.33328	txu12,txu2,txu7,wcu11	txu11,txu39,wcu1,wcu15	hct41,hct43,hct46,hct50,hct54,hct60,hct61,hcu15,hcu17,hcu18,hcu2,hcu31,hcu43,hcu9,not15,not4,not43,not46,not7,nou102,nou104,nou108,nou124,nou129,nou132,nou134,nou30,nou39,nou61,txt14,txt21,txt35,txt38,txt40,txu20,txu6,wcu10,wcu13,wcu21,wcu24	azu28,azu5,azu8,hct51,hct56,hct64,hct65,hcu12,hcu30,not14,not2,not24,nou107,txt13,txt19,txt20,txt23,txt24,txt31,txt36,txt39,txt5,txu18,txu22,wcu14,wcu16,wcu8
chr21	1122609	CPIJ002135	C	T	CCA	TCA	1	119	49	8	62	12	50	5	0	44	8	0.0356321	-0.116625	0.347222	0.509804	0.705882	0.607843	0.537815	0.127019	-1.52596	not40,txu40,wcu12,wcu4,wcu6		azu19,azu28,azu3,azu5,azu6,hct42,hct46,hct51,hct53,hct54,hct64,hct65,hct70,hcu12,hcu30,hcu31,not13,not24,not43,not46,nou108,nou129,nou130,nou30,nou61,txt14,txt19,txt20,txt21,txt26,txt35,txt39,txt40,txt5,txt7,txu18,txu20,txu3,wcu18,wcu19,wcu2,wcu20,wcu5,wcu8	hct60,hcu15,hcu2,not19,nou133,txt13,txu6,wcu10
chr104	253172	CPIJ005959	T	C	AGT	AGC	3	119	29	7	83	15	68	1	1	28	6	0.0995231	-0.110955	0.34	0.333333	0.882353	0.607843	0.411765	0.164846	-1.38896	not40	txu4	hct43,hct46,hct51,hct54,hct61,hcu31,hcu43,not11,not13,not15,not46,not8,nou1,nou107,nou108,nou130,nou132,nou134,nou30,nou33,nou39,nou61,txt19,txt23,txt40,txu3,txu9,wcu24	hct50,hct65,hct70,hct73,hcu12,hcu17
chr512	31696	CPIJ013917	T	A	CGT (ACG)	CGA (TCG)	1	121	10	48	63	12	51	3	2	7	46	0.0063047	-0.124438	0.300505	0.509615	0.705882	0.607749	0.53719	0.0303841	-2.16505	txu21,txu4,txu40	wcu4,wcu6	hct56,hct66,not13,not46,nou130,nou33,txt36	azu19,azu8,hct41,hct42,hct46,hct51,hct53,hct61,hct64,hct70,hct73,hcu13,hcu15,hcu16,hcu17,hcu18,hcu2,hcu30,hcu5,hcu8,hcu9,not14,not15,not43,not7,nou104,nou107,nou124,nou127,nou129,nou132,nou133,nou30,nou39,txt20,txt23,txt3,txt38,txt5,txu13,txu20,txu22,txu3,txu9,wcu13,wcu25
chr278	365889	CPIJ010544	A	T	GTA	GTT	3	96	4	13	79	17	62	0	0	4	13	0.00308615	-0.21519	0	0.21519	1	0.607595	0.354167	0.0920869	-1.68449			azu19,hct60,nou61,txt20	azu1,azu3,hct53,hct56,hcu43,hcu5,hcu8,hcu9,not24,nou129,txu20,txu3,wcu2
chr104	246243	CPIJ005956	G	A	GAC	AAC	1	122	29	6	87	17	70	2	0	27	6	0.020831	-0.146622	0.211161	0.320388	0.894737	0.607563	0.409836	0.125268	-1.53303	not40,txu4		hct50,hct51,hct70,hct73,hcu17,hcu31,hcu32,not13,not15,not46,not8,nou1,nou107,nou108,nou127,nou130,nou132,nou134,nou30,nou33,nou39,nou61,txt19,txt23,txt40,wcu14,wcu24	hct43,hct46,hct54,hcu12,hcu43,txu3
chr278	365238	CPIJ010544	C	T	TAC	TAT	3	125	58	37	30	8	22	10	1	48	36	0.00333071	-0.175758	0.275	0.792453	0.421053	0.606753	0.736	0.00612356	-2.74109	not40,txu21,txu31,txu4,txu8,wcu1,wcu11,wcu15,wcu17,wcu6	wcu4	azu19,azu28,azu6,azu8,hct42,hct51,hct54,hct60,hct65,hct66,hcu17,not15,not19,not7,not8,nou1,nou124,nou129,nou132,nou133,nou134,nou30,nou39,nou61,txt14,txt19,txt20,txt23,txt24,txt29,txt31,txt35,txt38,txt39,txt40,txt5,txt8,txu13,txu14,txu22,txu43,wcu13,wcu14,wcu19,wcu20,wcu25,wcu5,wcu8	azu1,azu3,hct43,hct46,hct50,hct53,hct56,hct61,hct70,hcu13,hcu15,hcu16,hcu2,hcu30,hcu31,hcu32,hcu43,hcu5,hcu8,hcu9,not13,not2,not24,not4,not46,nou127,nou130,nou33,txt21,txu20,txu3,txu9,wcu16,wcu18,wcu2,wcu24
chr228	585369	CPIJ009085	A	G	GAA	GAG	3	125	40	55	30	8	22	4	7	36	48	0.012701	-0.146667	0.375	0.792453	0.421053	0.606753	0.736	0.136544	-1.48879	txu2,txu40,wcu1,wcu11	txu21,txu39,txu4,txu8,wcu12,wcu17,wcu6	azu3,hct60,hct61,hct64,hct65,hcu15,hcu18,hcu30,hcu8,not11,not2,not43,not46,not7,not8,nou1,nou102,nou104,nou107,nou132,txt14,txt20,txt23,txt31,txt38,txt40,txt8,txu18,txu22,txu3,wcu10,wcu18,wcu2,wcu20,wcu25,wcu8	azu1,azu19,azu5,azu6,azu8,hct41,hct42,hct43,hct50,hct51,hct53,hct54,hct56,hct66,hct70,hct73,hcu13,hcu16,hcu17,hcu2,hcu31,hcu32,hcu43,hcu5,not13,not14,not15,not4,nou127,nou130,nou133,nou30,nou39,txt13,txt19,txt24,txt3,txt36,txt39,txu13,txu20,txu6,txu9,wcu13,wcu14,wcu16,wcu21,wcu5
chr228	585381	CPIJ009085	T	A	ACT	ACA	3	125	40	55	30	8	22	4	7	36	48	0.012701	-0.146667	0.375	0.792453	0.421053	0.606753	0.736	0.136544	-1.48879	txu2,txu40,wcu1,wcu11	txu21,txu39,txu4,txu8,wcu12,wcu17,wcu6	azu3,hct60,hct61,hct64,hct65,hcu15,hcu18,hcu30,hcu8,not11,not2,not43,not46,not7,not8,nou1,nou102,nou104,nou107,nou132,txt14,txt20,txt23,txt31,txt38,txt40,txt8,txu18,txu22,txu3,wcu10,wcu18,wcu2,wcu20,wcu25,wcu8	azu1,azu19,azu5,azu6,azu8,hct41,hct42,hct43,hct50,hct51,hct53,hct54,hct56,hct66,hct70,hct73,hcu13,hcu16,hcu17,hcu2,hcu31,hcu32,hcu43,hcu5,not13,not14,not15,not4,nou127,nou130,nou133,nou30,nou39,txt13,txt19,txt24,txt3,txt36,txt39,txu13,txu20,txu6,txu9,wcu13,wcu14,wcu16,wcu21,wcu5
chr104	240655	CPIJ005953	G	A	CTG	CTA	3	124	52	16	56	12	44	5	2	47	14	0.0547162	-0.107143	0.44	0.580952	0.631579	0.606266	0.58871	0.163835	-1.39229	not40,txu4,wcu11,wcu15,wcu17	sebq,txu12	azu6,azu8,hct41,hct50,hct51,hct53,hct56,hct64,hct70,hct73,hcu13,hcu15,hcu16,hcu17,hcu18,hcu31,not13,not15,not19,not46,not8,nou107,nou108,nou127,nou129,nou130,nou132,nou134,nou33,nou61,txt14,txt19,txt38,txt7,txu14,txu20,txu3,txu43,txu9,wcu10,wcu19,wcu2,wcu21,wcu24,wcu25,wcu5,wcu8	azu1,azu19,azu28,azu3,azu5,hct43,hct46,hct54,hct61,hct65,hcu12,hcu32,hcu43,txu13
chr12	1650488	CPIJ001081	G	A	ACG	ACA	3	121	18	11	92	16	76	1	0	17	11	0.0129901	-0.148913	0.121795	0.269231	0.941176	0.605204	0.363636	0.129389	-1.51652	wcu6		azu1,hct43,hct51,hcu13,not7,nou1,nou108,nou30,nou39,txt19,txt35,txt38,txt7,txu13,txu20,txu43,txu6	azu3,hct42,hct56,hcu2,hcu31,hcu8,not15,not24,nou127,nou130,txt36
chr1030	131148	CPIJ017763	T	G	CAT (ATG)	CAG (CTG)	1	121	45	40	36	9	27	6	4	39	36	0.015664	-0.138	0.378378	0.735294	0.473684	0.604489	0.694215	0.0769539	-1.76864	txu12,txu39,txu4,txu8,wcu1,wcu11	txu21,txu40,wcu15,wcu17	azu1,azu28,azu5,azu8,hct43,hct46,hct53,hct60,hct73,hcu13,hcu16,hcu43,not11,not13,not15,not19,not24,not4,not46,not8,nou1,nou129,nou130,nou132,nou30,nou33,txt14,txt19,txt31,txt8,txu14,txu3,txu43,txu9,wcu13,wcu14,wcu25,wcu5,wcu8	hct54,hct66,hcu12,hcu18,hcu2,hcu30,hcu31,hcu32,hcu5,hcu8,not14,not2,not43,not7,nou102,nou104,nou124,nou134,nou39,txt21,txt23,txt24,txt26,txt29,txt3,txt35,txt36,txt39,txt7,txu13,txu18,wcu10,wcu16,wcu2,wcu20,wcu24
chr196	231855	CPIJ008566	C	T	GCC	GCT	3	125	44	11	70	14	56	4	1	40	10	0.068894	-0.109091	0.4	0.471698	0.736842	0.60427	0.512	0.124968	-1.53425	txu2,txu21,txu39,wcu11	txu40	azu1,azu5,azu6,hct41,hct42,hct56,hct61,hct66,hcu12,hcu16,hcu17,hcu31,hcu32,hcu5,hcu8,not13,not19,not4,not8,nou107,nou108,nou124,nou30,nou39,txt14,txt24,txt26,txt35,txt36,txt40,txu18,txu20,txu22,txu3,txu6,txu9,wcu10,wcu13,wcu18,wcu19	azu28,hct51,hcu13,hcu2,nou127,nou134,nou61,txt19,txt29,txt7
chr25	881066	CPIJ001746	A	C,T	AAA (TTT)	AAC,AAT (GTT,ATT)	1	124	41	7	76	15	61	4	0	37	7	0.0342737	-0.124641	0.318954	0.419048	0.789474	0.604261	0.475806	0.129281	-1.51695	txu21,txu40,wcu11,wcu6		azu19,hct43,hct51,hct61,hct64,hct65,hct66,hcu2,hcu32,hcu43,not11,not13,not43,not46,not8,nou107,nou108,nou124,nou30,nou33,nou39,nou61,txt20,txt26,txt29,txt36,txt38,txt40,txt7,txu13,txu18,txu20,txu43,txu9,wcu25,wcu5,wcu8	azu28,azu3,azu5,hct54,txt14,txt23,txt39
chr313	58384	CPIJ011127	C	T	CCC (GGG)	TCC (GGA)	3	124	18	4	102	18	84	0	0	18	4	0.0181543	-0.176471	0	0.207547	1	0.603774	0.322581	0.151648	-1.43373			azu28,azu5,hct46,hct73,hcu16,not4,not46,not7,nou1,nou130,nou132,txt40,txt8,txu20,txu22,txu43,wcu16,wcu24	hcu9,nou61,txt36,wcu21
chr313	58389	CPIJ011127	C	G	GGC (GCC)	GGG (CCC)	1	124	18	4	102	18	84	0	0	18	4	0.0181543	-0.176471	0	0.207547	1	0.603774	0.322581	0.151648	-1.43373			azu28,azu5,hct46,hct73,hcu16,not4,not46,not7,nou1,nou130,nou132,txt40,txt8,txu20,txu22,txu43,wcu16,wcu24	hcu9,nou61,txt36,wcu21
chr1030	131740	CPIJ017763	A	T	GCA (TGC)	GCT (AGC)	1	112	33	30	49	11	38	3	4	30	26	0.0577577	-0.10621	0.463415	0.595745	0.611111	0.603428	0.598214	0.21912	-1.22887	txu39,txu4,txu8	txu21,txu40,wcu15,wcu17	azu1,azu28,azu5,hct53,hct70,hct73,hcu16,hcu17,not15,not24,not4,not46,nou129,nou130,nou133,nou30,nou33,nou39,txt19,txt3,txt31,txt8,txu14,txu18,txu3,txu43,txu9,wcu14,wcu16,wcu25	azu8,hct54,hct66,hcu12,hcu30,hcu31,hcu5,hcu8,not14,not2,not43,not7,not8,nou102,nou104,txt21,txt24,txt26,txt29,txt36,txt7,wcu10,wcu13,wcu20,wcu24,wcu8
chr792	5532	CPIJ016681	C	T	CGA (TCG)	TGA (TCA)	3	125	72	9	44	10	34	9	0	63	9	0.0257737	-0.127273	0.377778	0.679245	0.526316	0.602781	0.656	0.0765947	-1.7708	txu12,txu21,txu39,txu4,txu40,txu8,wcu1,wcu11,wcu17		azu1,azu19,azu28,azu3,azu5,azu6,azu8,hct46,hct53,hct56,hct64,hct66,hct70,hct73,hcu12,hcu13,hcu17,hcu30,hcu31,hcu5,hcu8,not15,not2,not24,not4,not43,not46,not7,not8,nou107,nou108,nou124,nou129,nou130,nou133,nou30,nou33,nou39,txt19,txt24,txt29,txt39,txt40,txt5,txt7,txt8,txu13,txu14,txu18,txu3,txu43,txu9,wcu13,wcu14,wcu16,wcu19,wcu2,wcu20,wcu21,wcu24,wcu25,wcu5,wcu8	hcu16,not14,nou102,nou104,txt21,txt23,txt26,txt3,txt36
chr163	177032	CPIJ007188	A	T	CAA	CTA	2	122	23	11	88	17	71	1	1	22	10	0.0449484	-0.126515	0.298319	0.31068	0.894737	0.602708	0.401639	0.120994	-1.55061	txu4	wcu15	azu19,hct41,hct42,hct46,hct50,hct60,hct66,hcu15,hcu32,hcu8,not13,not7,nou124,txt13,txt20,txt24,txt39,txt5,txu20,wcu18,wcu21,wcu24	azu1,hct65,hcu13,hcu17,hcu31,not43,nou39,txu13,wcu19,wcu2
chr228	585729	CPIJ009085	C	T	CAC	CAT	3	125	63	31	31	8	23	7	4	56	27	0.0217404	-0.138065	0.392045	0.783019	0.421053	0.602036	0.728	0.15875	-1.40929	txu2,txu21,txu4,txu40,wcu1,wcu11,wcu17	txu39,txu8,wcu12,wcu6	azu1,azu3,azu6,azu8,hct41,hct42,hct53,hct56,hct60,hct61,hct64,hct65,hct66,hct73,hcu15,hcu18,hcu2,hcu30,hcu31,hcu8,not13,not14,not2,not43,not7,not8,nou1,nou102,nou104,nou107,nou127,nou132,nou30,nou39,txt14,txt20,txt23,txt3,txt31,txt38,txt39,txt40,txt8,txu13,txu22,txu3,wcu10,wcu14,wcu18,wcu19,wcu2,wcu20,wcu21,wcu25,wcu5,wcu8	azu19,azu5,hct43,hct50,hct51,hct54,hct70,hcu13,hcu16,hcu17,hcu32,hcu43,hcu5,not11,not15,not4,nou130,nou133,txt13,txt19,txt24,txt36,txu20,txu6,txu9,wcu13,wcu16
chr278	365949	CPIJ010544	T	C	TTT	TTC	3	99	5	17	77	17	60	1	0	4	17	0.0024249	-0.195138	0.0928793	0.259259	0.944444	0.601852	0.383838	0.0725118	-1.79589	wcu12		azu6,hct60,txt20,txt38	azu1,azu3,hct53,hct56,hcu31,hcu43,hcu5,hcu8,hcu9,not19,not24,nou129,txt21,txu20,txu3,wcu2,wcu24
chr278	365951	CPIJ010544	C	T	ACG	ATG	2	99	5	17	77	17	60	1	0	4	17	0.0024249	-0.195138	0.0928793	0.259259	0.944444	0.601852	0.383838	0.0725118	-1.79589	wcu12		azu6,hct60,txt20,txt38	azu1,azu3,hct53,hct56,hcu31,hcu43,hcu5,hcu8,hcu9,not19,not24,nou129,txt21,txu20,txu3,wcu2,wcu24
chr278	365904	CPIJ010544	C	A	CAC	CAA	3	95	6	16	73	15	58	1	0	5	16	0.00653769	-0.179164	0.104505	0.265823	0.9375	0.601661	0.378947	0.0996174	-1.64671	wcu12		azu19,azu6,hct60,nou61,txt20	azu1,azu3,hct50,hct53,hct56,hcu31,hcu43,hcu5,hcu8,hcu9,not24,nou129,txu20,txu3,wcu2,wcu24
chr278	365907	CPIJ010544	G	A	GGG	GGA	3	95	6	16	73	15	58	1	0	5	16	0.00653769	-0.179164	0.104505	0.265823	0.9375	0.601661	0.378947	0.0996174	-1.64671	wcu12		azu19,azu6,hct60,nou61,txt20	azu1,azu3,hct50,hct53,hct56,hcu31,hcu43,hcu5,hcu8,hcu9,not24,nou129,txu20,txu3,wcu2,wcu24
chr278	365908	CPIJ010544	T	G	TTG	GTG	1	95	6	16	73	15	58	1	0	5	16	0.00653769	-0.179164	0.104505	0.265823	0.9375	0.601661	0.378947	0.0996174	-1.64671	wcu12		azu19,azu6,hct60,nou61,txt20	azu1,azu3,hct50,hct53,hct56,hcu31,hcu43,hcu5,hcu8,hcu9,not24,nou129,txu20,txu3,wcu2,wcu24
chr1224	39136	CPIJ018629	G	C	TAG (CTA)	TAC (GTA)	1	125	41	20	64	13	51	6	0	35	20	0.0168624	-0.129051	0.313846	0.518868	0.684211	0.601539	0.544	0.0547893	-1.92054	not40,txu12,txu2,txu4,txu40,wcu6		azu1,azu28,azu5,azu6,hct41,hct60,hct61,hct66,hcu16,hcu2,hcu30,hcu31,not11,not14,not19,not8,nou107,nou108,nou124,nou127,nou133,nou30,nou61,txt13,txt14,txt24,txt29,txt5,txt7,txu13,txu14,txu20,txu3,txu43,txu9	azu3,azu8,not2,not24,not4,not43,not46,not7,nou102,nou104,nou130,nou132,nou134,nou33,nou39,txt19,txt36,txt38,txt40,wcu21
chr104	248101	CPIJ005957	A	T	GTA	GTT	3	125	60	14	51	11	40	8	0	52	14	0.0270714	-0.124777	0.363636	0.622642	0.578947	0.600794	0.616	0.066264	-1.83663	not40,txu2,txu31,txu4,wcu11,wcu15,wcu17,wcu6		azu8,hct50,hct51,hct56,hct61,hct64,hct70,hct73,hcu13,hcu15,hcu16,hcu17,hcu18,hcu31,hcu8,not11,not13,not15,not19,not46,not8,nou1,nou107,nou108,nou127,nou129,nou130,nou132,nou134,nou30,nou33,nou39,nou61,txt14,txt19,txt20,txt23,txt38,txt40,txt7,txu14,txu20,txu3,txu43,txu6,txu9,wcu10,wcu16,wcu19,wcu24,wcu5,wcu8	azu1,azu19,azu28,azu3,azu5,azu6,hct43,hct46,hct54,hct60,hct65,hcu12,hcu43,txu13
chr156	130369	CPIJ006721	G	A	GAA (TTC)	AAA (TTT)	3	122	38	2	82	16	66	3	0	35	2	0.0660153	-0.123693	0.317308	0.359223	0.842105	0.600664	0.434426	0.189113	-1.31321	not40,txu12,txu2		azu6,azu8,hct43,hct46,hct50,hct51,hct54,hct64,hct70,hcu12,hcu2,hcu31,hcu43,hcu9,not15,not2,not4,not46,nou102,nou104,nou108,nou129,nou132,nou33,nou39,txt19,txt21,txt23,txt40,txu18,txu3,txu43,wcu24,wcu5,wcu8	hct41,hcu32
chr46	378059	CPIJ002809	T	C,G	TCC (GGA)	CCC,GCC (GGG,GGC)	3	91	12	62	17	4	13	1	6	11	56	0.0393444	-0.139706	0.343496	0.8375	0.363636	0.600568	0.78022	0.163639	-1.39294	wcu6	txu2,txu31,txu4,wcu1,wcu12,wcu17	hct54,hct56,hct65,hcu5,hcu8,nou127,nou133,nou61,txt3,txt8,txu22	azu28,azu3,azu5,azu6,azu8,hct41,hct50,hct51,hct53,hct61,hct66,hct70,hcu15,hcu16,hcu18,hcu2,hcu30,hcu32,hcu9,not11,not13,not19,not2,not4,not7,not8,nou1,nou102,nou107,nou108,nou124,nou132,nou39,txt13,txt14,txt19,txt20,txt21,txt29,txt35,txt36,txt39,txt40,txt5,txt7,txu18,txu3,txu43,txu9,wcu10,wcu13,wcu14,wcu18,wcu2,wcu20,wcu21
chr25	1409845	CPIJ001759	C	T	GCC	GCT	3	122	24	85	13	5	8	2	11	22	74	0.00193266	-0.260904	0.225882	0.923077	0.277778	0.600427	0.827869	0.0814297	-1.74245	not40,wcu17	txu11,txu12,txu21,txu40,txu7,wcu1,wcu11,wcu12,wcu15,wcu4,wcu6	azu1,azu19,azu5,azu6,hct43,hct51,hct61,hct66,hct73,hcu12,hcu43,not24,not46,txt13,txt20,txt21,txt29,txt8,txu20,wcu10,wcu2,wcu8	azu28,azu3,azu8,hct41,hct42,hct46,hct50,hct53,hct54,hct56,hct60,hct64,hct65,hct70,hcu13,hcu15,hcu16,hcu17,hcu18,hcu30,hcu31,hcu32,hcu8,hcu9,not11,not13,not14,not15,not19,not2,not4,not43,not7,not8,nou1,nou102,nou104,nou107,nou108,nou127,nou129,nou130,nou133,nou134,nou30,nou33,nou39,nou61,txt19,txt23,txt26,txt3,txt31,txt35,txt38,txt39,txt40,txt5,txt7,txu13,txu18,txu22,txu3,txu43,txu9,wcu13,wcu14,wc…
chr15	204423	CPIJ001240	G	T	GTG	TTG	1	121	30	4	87	16	71	2	0	28	4	0.050949	-0.131276	0.246528	0.31068	0.888889	0.599784	0.396694	0.187555	-1.31785	not40,wcu4		azu19,azu28,azu5,azu8,hct42,hct64,hct70,hcu15,hcu31,not13,not24,not7,not8,nou107,nou127,nou133,nou134,nou61,txt26,txt3,txt31,txt35,txt38,txt39,txt8,txu3,txu6,wcu25	hct60,not11,txt13,wcu24
chr15	204429	CPIJ001240	G	A	GTC	ATC	1	121	30	4	87	16	71	2	0	28	4	0.050949	-0.131276	0.246528	0.31068	0.888889	0.599784	0.396694	0.187555	-1.31785	not40,wcu4		azu19,azu28,azu5,azu8,hct42,hct64,hct70,hcu15,hcu31,not13,not24,not7,not8,nou107,nou127,nou133,nou134,nou61,txt26,txt3,txt31,txt35,txt38,txt39,txt8,txu3,txu6,wcu25	hct60,not11,txt13,wcu24
chr15	204314	CPIJ001240	C	T	GTC	GTT	3	124	30	4	90	17	73	2	0	28	4	0.0518897	-0.136257	0.238562	0.304762	0.894737	0.599749	0.395161	0.169538	-1.37369	not40,wcu4		azu19,azu28,azu5,azu8,hct42,hct64,hct70,hcu15,hcu31,not13,not24,not7,not8,nou107,nou127,nou133,nou134,nou61,txt26,txt3,txt31,txt35,txt38,txt39,txt8,txu3,txu6,wcu25	hct60,not11,txt13,wcu24
chr792	5120	CPIJ016681	C	T	TAC (GTA)	TAT (ATA)	1	117	46	45	26	7	19	5	6	41	39	0.0265806	-0.144231	0.387755	0.808081	0.388889	0.598485	0.74359	0.18893	-1.31375	txu39,txu4,txu40,wcu1,wcu11	sebq,txu12,txu21,txu8,wcu12,wcu17	azu1,azu19,azu28,azu3,azu5,hct41,hct43,hct53,hct54,hct56,hct60,hct64,hct66,hct70,hct73,hcu17,hcu43,not13,not15,not19,not2,not24,not4,not46,not7,nou1,nou132,nou30,nou33,txt14,txt19,txt24,txt31,txt39,txt40,txt5,txt8,txu14,txu18,txu3,wcu25	azu6,azu8,hct46,hcu12,hcu13,hcu16,hcu18,hcu30,hcu31,hcu32,hcu5,hcu8,not14,not43,not8,nou102,nou104,nou107,nou129,nou39,txt20,txt21,txt23,txt26,txt29,txt3,txt36,txt38,txt7,txu13,txu43,txu9,wcu13,wcu14,wcu2,wcu20,wcu24,wcu5,wcu8
chr15	203735	CPIJ001240	C	T	CGC	CGT	3	125	30	4	91	17	74	2	0	28	4	0.0518433	-0.134182	0.24183	0.301887	0.894737	0.598312	0.392	0.17593	-1.35339	not40,wcu4		azu19,azu28,azu5,azu8,hct42,hct61,hct64,hct70,hcu15,hcu31,not13,not24,not7,nou107,nou127,nou133,nou134,nou61,txt26,txt3,txt31,txt35,txt38,txt39,txt8,txu3,txu6,wcu25	hct60,not11,txt13,wcu24
chr15	204438	CPIJ001240	A	T	ATT	TTT	1	122	30	4	88	16	72	2	0	28	4	0.0514713	-0.129187	0.25	0.307692	0.888889	0.598291	0.393443	0.194565	-1.29719	not40,wcu4		azu19,azu28,azu5,azu8,hct42,hct64,hct70,hcu15,hcu31,not13,not24,not7,not8,nou107,nou127,nou133,nou134,nou61,txt26,txt3,txt31,txt35,txt38,txt39,txt8,txu3,txu6,wcu25	hct60,not11,txt13,wcu24
chr15	204440	CPIJ001240	T	A	ATT	ATA	3	122	30	4	88	16	72	2	0	28	4	0.0514713	-0.129187	0.25	0.307692	0.888889	0.598291	0.393443	0.194565	-1.29719	not40,wcu4		azu19,azu28,azu5,azu8,hct42,hct64,hct70,hcu15,hcu31,not13,not24,not7,not8,nou107,nou127,nou133,nou134,nou61,txt26,txt3,txt31,txt35,txt38,txt39,txt8,txu3,txu6,wcu25	hct60,not11,txt13,wcu24
chr228	585201	CPIJ009085	G	C	ATG	ATC	3	114	24	62	28	7	21	3	7	21	55	0.0270842	-0.135135	0.389313	0.783505	0.411765	0.597635	0.72807	0.112791	-1.58577	txu40,wcu1,wcu11	txu21,txu39,txu4,txu8,wcu12,wcu17,wcu6	azu3,hct60,hct61,hct64,hcu15,hcu18,hcu30,hcu8,not2,not43,not8,nou132,txt14,txt20,txt23,txt40,txu22,txu3,wcu18,wcu2,wcu20	azu1,azu19,azu5,azu6,azu8,hct41,hct42,hct43,hct50,hct51,hct53,hct54,hct56,hct65,hct66,hct70,hct73,hcu13,hcu16,hcu17,hcu2,hcu31,hcu32,hcu43,hcu5,not11,not13,not15,not4,not7,nou1,nou107,nou127,nou130,nou133,nou30,nou39,txt13,txt19,txt3,txt36,txt38,txt39,txt8,txu13,txu20,txu6,txu9,wcu10,wcu13,wcu14,wcu16,wcu21,wcu5,wcu8
chr730	96720	CPIJ015958	C	T	GGC	GGT	3	125	61	32	32	8	24	7	4	54	28	0.0363798	-0.13	0.409091	0.773585	0.421053	0.597319	0.72	0.165413	-1.38709	txu39,txu4,txu8,wcu11,wcu17,wcu4,wcu6	sebq,txu2,wcu12,wcu15	azu1,azu19,azu28,azu3,azu5,hct41,hct42,hct43,hct50,hct54,hct56,hct60,hct65,hcu12,hcu15,hcu2,hcu31,hcu32,hcu43,hcu5,hcu8,not13,not14,not43,not7,not8,nou1,nou104,nou108,nou127,nou129,nou130,nou132,nou133,nou134,nou39,nou61,txt20,txt21,txt24,txt31,txt38,txt39,txu14,txu43,wcu10,wcu13,wcu19,wcu2,wcu20,wcu24,wcu25,wcu5,wcu8	hct46,hct51,hct64,hct73,hcu13,hcu16,hcu17,hcu18,hcu30,not11,not15,not19,not46,nou102,nou33,txt13,txt14,txt19,txt23,txt26,txt29,txt7,txu13,txu20,txu3,txu9,wcu14,wcu21
chr293	108202	CPIJ010814	G	A	GAA (TTC)	AAA (TTT)	3	123	48	11	64	13	51	6	0	42	11	0.0423453	-0.117411	0.367788	0.509615	0.684211	0.596913	0.536585	0.110275	-1.59696	not40,txu39,txu40,wcu17,wcu4,wcu6		hct41,hct42,hct43,hct50,hct64,hct73,hcu13,hcu16,hcu17,hcu18,hcu2,hcu32,hcu43,hcu5,not11,not19,not24,not8,nou1,nou107,nou129,nou130,nou132,nou30,nou39,txt13,txt19,txt24,txt29,txt31,txt35,txt36,txt39,txt40,txu6,wcu13,wcu14,wcu19,wcu2,wcu20,wcu21,wcu5	hcu8,hcu9,not46,not7,nou102,nou104,nou33,nou61,txt3,wcu10,wcu8
chr1118	57193	CPIJ018232	G	A,GC	GCC (GGC)	ACC,[indel] (GGT,[indel])	3	125	60	0	65	13	52	6	0	54	0	0.0984381	-0.1	0.444444	0.509434	0.684211	0.596822	0.536	0.227644	-1.20645	not40,txu21,txu31,txu4,txu40,wcu4		azu1,azu19,azu28,azu3,azu5,azu6,azu8,hct42,hct43,hct50,hct51,hct53,hct54,hct56,hct66,hct73,hcu13,hcu15,hcu16,hcu18,hcu2,hcu31,hcu43,hcu8,not11,not15,not43,not46,not7,nou1,nou102,nou104,nou124,nou33,nou39,nou61,txt14,txt20,txt23,txt24,txt29,txt3,txt35,txt40,txt7,txt8,txu14,txu18,txu20,txu22,txu3,txu43,txu9,wcu25
chr104	248560	CPIJ005957	A	C	CGA	CGC	3	125	76	30	19	6	13	9	4	67	26	0.011744	-0.190789	0.309524	0.877358	0.315789	0.596574	0.792	0.141602	-1.46985	not40,txu2,txu31,txu4,txu40,wcu1,wcu11,wcu12,wcu6	txu21,txu39,wcu15,wcu17	azu1,azu19,azu28,azu3,azu5,azu6,azu8,hct41,hct42,hct43,hct50,hct51,hct53,hct54,hct56,hct60,hct61,hct66,hct70,hct73,hcu12,hcu13,hcu15,hcu16,hcu18,hcu2,hcu30,hcu43,hcu5,not11,not13,not15,not24,not43,not46,not8,nou1,nou102,nou104,nou107,nou108,nou124,nou127,nou129,nou130,nou132,nou134,nou33,nou39,nou61,txt21,txt23,txt26,txt29,txt31,txt35,txt36,txt5,txu14,txu22,txu3,txu43,txu9,wcu14,wcu19,wcu24,wcu8	hct46,hct64,hct65,hcu31,hcu8,not19,not7,nou133,txt13,txt14,txt19,txt20,txt3,txt38,txt39,txt40,txt7,txt8,txu13,txu20,txu6,wcu10,wcu13,wcu16,wcu20,wcu5
chr228	585031	CPIJ009085	A	G	AGA	GGA	1	125	55	31	39	9	30	6	4	49	27	0.0489206	-0.111111	0.453074	0.716981	0.473684	0.595333	0.68	0.207919	-1.25931	txu2,txu21,txu4,txu40,wcu11,wcu17	txu39,txu8,wcu12,wcu6	azu1,azu3,azu6,azu8,hct42,hct43,hct53,hct56,hct60,hct64,hct65,hct66,hct73,hcu15,hcu2,hcu30,hcu31,hcu8,not13,not2,not43,not7,not8,nou1,nou102,nou107,nou127,nou132,nou30,nou39,txt14,txt20,txt23,txt3,txt38,txt39,txt40,txt8,txu13,txu22,txu3,wcu10,wcu14,wcu18,wcu2,wcu20,wcu21,wcu5,wcu8	azu19,azu5,hct50,hct51,hct54,hct61,hct70,hcu13,hcu16,hcu17,hcu32,hcu43,hcu5,not11,not15,not4,nou130,nou133,txt13,txt19,txt24,txt36,txu20,txu6,txu9,wcu13,wcu16
chr313	58374	CPIJ011127	T	G	GTT (AAC)	GTG (CAC)	1	124	16	4	104	18	86	0	0	16	4	0.0315528	-0.173077	0	0.188679	1	0.59434	0.306452	0.191078	-1.3074			azu28,azu5,hct46,not4,not46,not7,nou1,nou130,nou132,txt40,txt8,txu20,txu22,txu43,wcu16,wcu24	hcu9,nou61,txt36,wcu21
chr405	182686	CPIJ012357	G	C	GCG	GCC	3	74	4	12	58	14	44	1	0	3	12	0.016114	-0.205665	0.116402	0.254237	0.933333	0.593785	0.391892	0.132751	-1.50334	txu2		txt26,txt39,txt5	hct53,hct54,hcu9,nou108,nou132,nou30,txt13,txt23,txt29,txt40,txu13,wcu25
chr281	98506	CPIJ010805	T	A	TCC (GGA)	ACC (GGT)	3	125	32	1	92	17	75	2	0	30	1	0.0801104	-0.125959	0.275735	0.292453	0.894737	0.593595	0.384	0.231384	-1.1968	not40,wcu17		azu19,hct53,hct66,hct73,hcu12,hcu18,hcu31,hcu5,hcu8,not14,not15,not24,not7,not8,nou104,nou107,nou127,nou129,nou132,nou133,nou134,nou30,nou39,txt20,txt3,txt38,txu3,wcu21,wcu5,wcu8	hct64
chr281	98509	CPIJ010805	A	G	ATT (AAT)	GTT (AAC)	3	125	32	1	92	17	75	2	0	30	1	0.0801104	-0.125959	0.275735	0.292453	0.894737	0.593595	0.384	0.231384	-1.1968	not40,wcu17		azu19,hct53,hct66,hct73,hcu12,hcu18,hcu31,hcu5,hcu8,not14,not15,not24,not7,not8,nou104,nou107,nou127,nou129,nou132,nou133,nou134,nou30,nou39,txt20,txt3,txt38,txu3,wcu21,wcu5,wcu8	hct64
chr293	107929	CPIJ010814	G	A	GCT (AGC)	ACT (AGT)	3	66	3	14	49	9	40	1	0	2	14	0.0424137	-0.151415	0.148148	0.285714	0.9	0.592857	0.378788	0.219749	-1.2272	txu40		azu1,txt39	azu5,azu6,hct53,hcu17,hcu43,not13,nou1,txt14,txt20,txt21,txt40,wcu19,wcu25,wcu5
chr293	107953	CPIJ010814	C	G	CCG (CGG)	GCG (CGC)	3	66	3	14	49	9	40	1	0	2	14	0.0424137	-0.151415	0.148148	0.285714	0.9	0.592857	0.378788	0.219749	-1.2272	txu40		azu1,txt39	azu5,azu6,hct53,hcu17,hcu43,not13,nou1,txt14,txt20,txt21,txt40,wcu19,wcu25,wcu5
chr1224	39141	CPIJ018629	G	T	CGT (ACG)	CTT (AAG)	2	125	40	19	66	13	53	6	0	34	19	0.0275274	-0.120047	0.339744	0.5	0.684211	0.592105	0.528	0.0751054	-1.77982	not40,txu12,txu2,txu4,txu40,wcu6		azu1,azu5,azu6,hct41,hct60,hct61,hct66,hcu16,hcu2,hcu30,hcu31,not11,not14,not19,not8,nou107,nou108,nou124,nou127,nou133,nou30,nou61,txt13,txt14,txt24,txt29,txt5,txt7,txu13,txu14,txu20,txu3,txu43,txu9	azu3,azu8,not2,not24,not4,not43,not46,not7,nou102,nou104,nou130,nou132,nou134,nou33,nou39,txt19,txt36,txt38,txt40
chr278	365769	CPIJ010544	C	A	GCC	GCA	3	122	55	28	39	9	30	9	1	46	27	0.0228365	-0.13167	0.366667	0.708738	0.473684	0.591211	0.672131	0.0335642	-2.12527	not40,txu2,txu21,txu4,wcu1,wcu11,wcu15,wcu17,wcu6	wcu4	azu19,azu28,azu6,azu8,hct41,hct42,hct50,hct54,hct60,hct64,hct66,hct73,hcu17,hcu31,hcu5,not15,not2,not7,not8,nou1,nou132,nou133,nou134,nou30,nou39,txt14,txt20,txt23,txt24,txt29,txt31,txt35,txt39,txt40,txt5,txt8,txu14,txu22,txu3,txu43,txu9,wcu13,wcu20,wcu25,wcu5,wcu8	azu1,azu3,hct43,hct46,hct53,hct56,hct70,hcu13,hcu15,hcu16,hcu2,hcu30,hcu32,hcu43,hcu8,hcu9,not13,not24,not4,not46,nou127,nou129,nou130,nou33,txt21,txu20,wcu18
chr278	371175	CPIJ010546	T	C	TCC (GGA)	CCC (GGG)	3	124	26	91	7	4	3	3	12	23	79	0.000267511	-0.441621	0.111878	0.971429	0.210526	0.590977	0.854839	0.0356506	-2.10089	sebq,txu39,wcu1	not40,txu12,txu2,txu21,txu31,txu4,txu8,wcu11,wcu15,wcu17,wcu4,wcu6	hct60,hct66,hcu12,hcu17,not14,not2,not43,not7,not8,nou102,nou107,nou133,nou134,txt19,txt23,txt24,txt26,txt3,txt36,txt8,txu13,txu18,txu22	azu1,azu19,azu28,azu3,azu5,azu6,azu8,hct41,hct42,hct43,hct46,hct50,hct51,hct53,hct54,hct56,hct61,hct64,hct65,hct70,hct73,hcu13,hcu15,hcu16,hcu18,hcu2,hcu30,hcu31,hcu32,hcu43,hcu5,hcu8,hcu9,not11,not13,not15,not19,not24,not4,not46,nou1,nou104,nou108,nou124,nou127,nou129,nou130,nou132,nou33,nou39,nou61,txt14,txt20,txt21,txt29,txt31,txt35,txt38,txt39,txt40,txt5,txu14,txu20,txu3,txu43,txu6,txu9,wcu10…
chr464	216838	CPIJ013721	A	G	AAC (GTT)	GAC (GTC)	3	125	31	8	86	16	70	3	0	28	8	0.0445128	-0.122217	0.298295	0.339623	0.842105	0.590864	0.416	0.171169	-1.36846	txu4,txu8,wcu4		azu1,azu28,azu3,azu6,hct46,hct53,hct61,hct73,hcu13,hcu17,nou102,nou124,nou132,nou133,txt13,txt19,txt21,txt26,txt38,txt39,txu14,txu20,txu22,txu3,txu6,txu9,wcu13,wcu2	hct56,hcu18,hcu2,not8,txt40,txt8,wcu19,wcu20
chr228	585653	CPIJ009085	A	T	GAT	GTT	2	123	58	32	33	8	25	7	4	51	28	0.0410225	-0.119473	0.438084	0.759615	0.421053	0.590334	0.707317	0.188673	-1.31451	txu2,txu21,txu4,txu40,wcu1,wcu11,wcu17	txu39,txu8,wcu12,wcu6	azu1,azu3,azu6,azu8,hct41,hct42,hct53,hct56,hct60,hct64,hct66,hct73,hcu15,hcu18,hcu2,hcu30,hcu31,hcu8,not13,not14,not2,not43,not7,not8,nou1,nou102,nou104,nou107,nou127,nou132,nou30,nou39,txt14,txt20,txt23,txt3,txt31,txt38,txt39,txt40,txt8,txu18,txu22,txu3,wcu14,wcu18,wcu20,wcu21,wcu25,wcu5,wcu8	azu19,azu5,hct43,hct50,hct51,hct54,hct61,hct70,hcu13,hcu16,hcu17,hcu32,hcu43,hcu5,not11,not15,not4,nou130,nou133,txt13,txt19,txt24,txt36,txu20,txu6,txu9,wcu13,wcu16
chr36	432597	CPIJ002680	G	T	GCC	TCC	1	115	21	71	23	6	17	3	8	18	63	0.0199128	-0.144305	0.373843	0.826531	0.352941	0.589736	0.756522	0.0964983	-1.66207	not40,txu12,txu39	txu11,txu21,txu4,txu7,txu8,wcu1,wcu17,wcu4	hct66,hcu16,hcu30,not11,not8,nou102,nou107,nou127,nou30,nou33,nou39,txt21,txt3,txt35,txu18,wcu18,wcu24,wcu8	azu19,azu3,azu8,hct41,hct42,hct43,hct50,hct51,hct53,hct54,hct56,hct60,hct70,hct73,hcu13,hcu15,hcu17,hcu18,hcu31,hcu32,hcu43,hcu5,hcu8,hcu9,not13,not14,not15,not19,not2,not24,not4,not43,not46,not7,nou1,nou108,nou124,nou132,nou133,nou61,txt13,txt14,txt19,txt23,txt24,txt26,txt31,txt36,txt38,txt39,txt40,txt5,txt7,txu14,txu20,txu3,txu9,wcu13,wcu2,wcu20,wcu21,wcu25,wcu5
chr293	107881	CPIJ010814	T	C	TGC (GCA)	CGC (GCG)	3	64	3	13	48	9	39	1	0	2	13	0.0722528	-0.153017	0.154762	0.277778	0.9	0.588889	0.375	0.238824	-1.17793	txu40		azu1,txt39	azu5,azu6,hct53,hcu17,hcu43,not13,nou1,txt20,txt21,txt40,wcu19,wcu25,wcu5
chr1199	9879	CPIJ018377	C	T	GAC	GAT	3	125	48	43	34	8	26	4	7	44	36	0.0765284	-0.100966	0.50431	0.754717	0.421053	0.587885	0.704	0.452166	-0.751809	txu12,txu2,wcu1,wcu6	sebq,txu11,txu39,txu4,txu7,wcu11,wcu15	azu1,azu28,azu3,azu6,hct41,hct43,hct46,hct50,hct54,hct56,hct61,hct66,hcu15,hcu18,hcu2,hcu31,hcu43,hcu9,not11,not13,not4,not43,not46,not7,nou124,nou127,nou133,nou30,nou33,nou61,txt14,txt19,txt23,txt24,txt29,txt3,txt40,txu18,txu20,txu22,txu3,txu43,wcu18,wcu21	azu5,azu8,hct51,hct64,hct65,hcu12,hcu16,hcu17,not15,not2,not24,nou1,nou102,nou104,nou107,nou108,nou129,nou130,nou132,nou134,nou39,txt13,txt20,txt21,txt35,txt36,txt5,txt8,txu6,wcu13,wcu14,wcu16,wcu2,wcu24,wcu25,wcu8
chr792	5171	CPIJ016681	T	C	GTT (AAC)	GTC (GAC)	1	121	59	33	29	7	22	5	6	54	27	0.091454	-0.105379	0.494709	0.786408	0.388889	0.587648	0.727273	0.570372	-0.567503	txu39,txu4,txu40,wcu11,wcu17	sebq,txu12,txu21,txu8,wcu1,wcu12	azu1,azu19,azu28,azu3,azu5,hct41,hct43,hct53,hct54,hct56,hct60,hct64,hct66,hct70,hct73,hcu17,hcu31,hcu43,hcu5,hcu8,not13,not15,not19,not2,not24,not4,not46,not7,nou1,nou129,nou130,nou132,nou30,nou33,nou39,txt14,txt20,txt31,txt39,txt40,txt5,txt7,txt8,txu13,txu14,txu18,txu3,txu43,wcu13,wcu14,wcu2,wcu24,wcu25,wcu5	azu6,azu8,hct46,hcu12,hcu13,hcu16,hcu18,hcu30,hcu32,not14,not43,not8,nou102,nou104,nou107,txt19,txt21,txt23,txt24,txt26,txt29,txt3,txt36,txt38,txu9,wcu20,wcu8
chr104	248350	CPIJ005957	T	G	CAT	CAG	3	125	64	7	54	11	43	8	0	56	7	0.0716517	-0.10114	0.446753	0.59434	0.578947	0.586643	0.592	0.163157	-1.39453	not40,txu2,txu31,txu4,wcu11,wcu15,wcu17,wcu6		azu1,azu19,azu28,azu3,azu5,azu6,azu8,hct50,hct51,hct56,hct60,hct61,hct64,hct70,hct73,hcu13,hcu15,hcu16,hcu17,hcu18,hcu31,hcu8,not11,not13,not15,not19,not46,not8,nou1,nou107,nou108,nou127,nou129,nou130,nou132,nou134,nou30,nou33,nou39,nou61,txt19,txt23,txt31,txt40,txt7,txu14,txu20,txu3,txu43,txu6,txu9,wcu16,wcu19,wcu24,wcu5,wcu8	hct43,hct46,hct54,hct65,hcu12,hcu43,txu13
chr278	360806	CPIJ010543	G	T	GTG	GTT	3	124	24	92	8	4	4	1	14	23	78	0.00128624	-0.360577	0.162011	0.961905	0.210526	0.586216	0.846774	0.226586	-1.2092	txu39	not40,sebq,txu12,txu2,txu21,txu31,txu4,txu8,wcu1,wcu11,wcu15,wcu17,wcu4,wcu6	hcu12,not2,not4,not43,not8,nou102,nou107,nou124,nou130,nou133,nou134,nou30,txt19,txt23,txt26,txt3,txt36,txt40,txu13,txu18,txu22,txu43,wcu25	azu1,azu19,azu28,azu3,azu5,azu6,azu8,hct41,hct42,hct43,hct46,hct50,hct51,hct53,hct54,hct56,hct60,hct61,hct64,hct65,hct66,hct70,hct73,hcu13,hcu15,hcu16,hcu18,hcu2,hcu30,hcu31,hcu32,hcu43,hcu5,hcu8,hcu9,not11,not13,not14,not15,not19,not24,not46,nou1,nou104,nou108,nou127,nou129,nou132,nou33,nou39,nou61,txt14,txt20,txt21,txt29,txt31,txt35,txt38,txt39,txt5,txt8,txu14,txu20,txu3,txu6,txu9,wcu10,wcu13,w…
chr36	427899	CPIJ002678	T	C	GAT	GAC	3	113	21	15	77	14	63	3	0	18	15	0.0410385	-0.122995	0.28125	0.34375	0.823529	0.58364	0.415929	0.151735	-1.43343	txu21,txu31,txu39		azu3,azu5,azu8,hct42,hct56,hct70,hct73,hcu8,not46,nou1,nou133,txt19,txt8,txu13,txu18,txu20,txu9,wcu16	hct46,hct50,hct51,hct60,hct65,hcu18,hcu32,hcu43,nou33,nou39,txt14,txt23,txt5,txt7,txu3
chr448	112949	CPIJ013319	A	G	GTA	GTG	3	121	55	51	15	5	10	6	8	49	43	0.0162407	-0.193206	0.325926	0.901961	0.263158	0.582559	0.801653	0.328779	-0.976575	not40,txu12,txu21,txu31,txu40,wcu17	txu11,txu2,txu39,txu4,txu7,txu8,wcu15,wcu4	azu1,azu19,azu28,azu6,hct41,hct43,hct51,hct53,hct60,hct64,hct66,hct73,hcu13,hcu17,hcu18,hcu2,hcu43,hcu8,not11,not13,not8,nou102,nou108,nou124,nou127,nou129,nou130,nou132,nou133,nou61,txt19,txt20,txt21,txt23,txt29,txt3,txt35,txt36,txt40,txt5,txt7,txu22,txu6,txu9,wcu18,wcu2,wcu20,wcu5,wcu8	azu3,azu5,azu8,hct42,hct46,hct54,hct61,hct65,hcu12,hcu15,hcu16,hcu30,hcu31,hcu32,hcu5,not15,not19,not2,not24,not4,not43,not46,not7,nou107,nou134,nou30,nou33,nou39,txt13,txt14,txt26,txt38,txt39,txt8,txu13,txu14,txu18,txu20,txu3,txu43,wcu14,wcu24,wcu25
chr281	98232	CPIJ010805	T	C	TTT (AAA)	CTT (AAG)	3	116	23	82	11	4	7	4	9	19	73	0.00549977	-0.245989	0.233333	0.929293	0.235294	0.582294	0.827586	0.0306189	-2.16199	txu11,txu40,txu7,wcu4	not40,sebq,txu12,txu2,txu21,txu4,wcu11,wcu17,wcu6	azu1,hct60,hct66,hct73,hcu15,hcu8,hcu9,not2,not4,not43,nou108,txt23,txu18,txu22,txu3,txu43,txu9,wcu18,wcu20	azu19,azu28,azu3,azu5,azu6,azu8,hct41,hct42,hct43,hct46,hct50,hct51,hct53,hct54,hct56,hct61,hct64,hcu12,hcu13,hcu16,hcu17,hcu18,hcu2,hcu30,hcu31,hcu43,hcu5,not11,not13,not14,not15,not19,not24,not46,not7,not8,nou102,nou104,nou107,nou124,nou127,nou129,nou130,nou132,nou133,nou134,nou30,nou33,nou39,nou61,txt13,txt20,txt24,txt26,txt3,txt31,txt35,txt36,txt38,txt39,txt40,txt7,txu13,txu20,txu6,wcu13,wcu1…
chr228	585423	CPIJ009085	C	T	GAC	GAT	3	124	55	34	35	8	27	7	4	48	30	0.0664595	-0.10662	0.46875	0.742857	0.421053	0.581955	0.693548	0.200359	-1.28053	txu2,txu21,txu4,txu40,wcu1,wcu11,wcu17	txu39,txu8,wcu12,wcu6	azu1,azu3,azu6,azu8,hct41,hct42,hct53,hct56,hct60,hct64,hct73,hcu15,hcu18,hcu2,hcu30,hcu31,hcu8,not13,not2,not43,not7,not8,nou1,nou102,nou104,nou107,nou127,nou132,nou30,nou39,txt14,txt20,txt3,txt31,txt38,txt39,txt40,txt8,txu18,txu22,txu3,wcu10,wcu14,wcu18,wcu20,wcu21,wcu5,wcu8	azu19,azu5,hct43,hct50,hct51,hct54,hct66,hct70,hcu13,hcu16,hcu17,hcu32,hcu43,hcu5,not11,not14,not15,not4,nou130,nou133,txt13,txt19,txt24,txt36,txu20,txu6,txu9,wcu13,wcu16,wcu25
chr140	185419	CPIJ007135	A	C	AAT (ATT)	ACT (AGT)	2	96	9	4	83	16	67	0	0	9	4	0.0462537	-0.192771	0	0.1625	1	0.58125	0.302083	0.297461	-1.04189			not2,nou108,txt21,txt24,txt39,txt8,txu18,wcu5,wcu8	azu5,hct50,nou134,txt31
chr512	35443	CPIJ013918	C	T	TTC	TTT	3	117	28	40	49	10	39	7	1	21	39	0.0158231	-0.120748	0.354545	0.606061	0.555556	0.580808	0.598291	0.0253218	-2.23646	txu11,txu4,txu7,txu8,wcu1,wcu12,wcu4	wcu6	azu8,hct41,hct42,hct46,hct53,hct66,hct73,hcu12,hcu8,not46,txt13,txt19,txt23,txt29,txt35,txt38,txt5,txt8,txu14,wcu19,wcu25	azu19,hct51,hct61,hct64,hct70,hcu13,hcu15,hcu16,hcu17,hcu18,hcu2,hcu30,hcu5,hcu9,not14,not15,not19,not43,not7,nou107,nou124,nou127,nou129,nou130,nou132,nou133,nou30,nou33,nou39,txt20,txt26,txt3,txt36,txu13,txu20,txu22,txu3,txu9,wcu13
chr730	96798	CPIJ015958	G	T	CCG	CCT	3	125	56	40	29	7	22	8	4	48	36	0.0489134	-0.123732	0.419048	0.792453	0.368421	0.580437	0.728	0.116093	-1.57138	txu21,txu39,txu4,txu8,wcu11,wcu17,wcu4,wcu6	sebq,txu2,wcu12,wcu15	azu1,azu19,azu28,azu3,azu5,azu6,hct41,hct42,hct50,hct54,hct56,hct60,hct65,hcu12,hcu15,hcu2,hcu31,hcu32,hcu5,hcu8,not13,not43,not7,not8,nou1,nou108,nou127,nou129,nou130,nou132,nou133,nou134,nou39,nou61,txt20,txt21,txt38,txt39,txu14,txu43,wcu10,wcu13,wcu19,wcu2,wcu20,wcu24,wcu5,wcu8	hct43,hct46,hct51,hct64,hct73,hcu13,hcu16,hcu17,hcu18,hcu30,hcu43,not11,not14,not15,not19,not46,nou102,nou104,nou33,txt13,txt14,txt19,txt23,txt24,txt26,txt29,txt31,txt7,txu13,txu20,txu3,txu9,wcu14,wcu18,wcu21,wcu25
chr25	880425	CPIJ001746	G	C	GGC (GCC)	CGC (GCG)	3	123	21	2	100	18	82	1	0	20	2	0.0884915	-0.14	0.189815	0.211538	0.947368	0.579453	0.325203	0.292575	-1.05249	txu40		azu1,azu19,azu3,azu5,hct43,hct66,hcu2,hcu43,hcu5,not13,not46,nou107,nou124,nou30,nou33,nou39,nou61,txt23,txt38,txu43	azu28,wcu13
chr313	58969	CPIJ011127	C	T	CAG (CTG)	TAG (CTA)	3	124	50	45	29	7	22	6	6	44	39	0.0579762	-0.112808	0.4637	0.790476	0.368421	0.579449	0.725806	0.26049	-1.12523	txu12,txu39,wcu1,wcu11,wcu4,wcu6	not40,txu2,txu31,txu4,wcu12,wcu17	azu1,azu19,azu6,azu8,hct41,hct43,hct61,hct65,hct66,hcu12,hcu15,hcu17,hcu32,hcu43,hcu8,not11,not15,not19,not8,nou102,nou107,nou108,nou133,nou30,nou39,txt13,txt20,txt21,txt26,txt35,txt39,txt40,txt7,txt8,txu20,txu43,txu6,txu9,wcu10,wcu13,wcu14,wcu18,wcu19,wcu21	azu3,azu5,hct46,hct51,hct54,hct56,hct60,hct73,hcu13,hcu18,hcu2,hcu31,hcu5,hcu9,not13,not2,not24,not4,not7,nou1,nou124,nou127,nou130,nou132,nou61,txt19,txt23,txt36,txu13,txu14,txu18,txu22,txu3,wcu16,wcu2,wcu20,wcu24,wcu5,wcu8
chr15	203843	CPIJ001240	T	C	GCT	GCC	3	118	22	7	89	16	73	2	0	20	7	0.0792323	-0.12422	0.268382	0.27	0.888889	0.579444	0.364407	0.246827	-1.15809	not40,wcu4		azu19,azu28,azu5,azu6,azu8,hct42,hct61,hct70,hcu15,hcu31,not13,not24,not7,nou107,nou127,nou133,nou61,txt35,txt8,txu3	hct60,not11,nou134,txt13,txt26,txt3,wcu24
chr15	203844	CPIJ001240	G	T	GCG	TCG	1	118	22	7	89	16	73	2	0	20	7	0.0792323	-0.12422	0.268382	0.27	0.888889	0.579444	0.364407	0.246827	-1.15809	not40,wcu4		azu19,azu28,azu5,azu6,azu8,hct42,hct61,hct70,hcu15,hcu31,not13,not24,not7,nou107,nou127,nou133,nou61,txt35,txt8,txu3	hct60,not11,nou134,txt13,txt26,txt3,wcu24
chr1224	36840	CPIJ018627	C	T	ACC	ACT	3	125	36	66	23	6	17	5	8	31	58	0.0361317	-0.13587	0.404762	0.839623	0.315789	0.577706	0.76	0.144077	-1.46078	txu21,txu31,txu40,wcu11,wcu17	not40,sebq,txu12,txu2,txu4,wcu12,wcu4,wcu6	azu1,azu19,azu28,azu6,hct41,hct42,hct50,hct53,hct64,hct66,hcu31,hcu5,hcu8,hcu9,not13,not15,not24,nou1,nou124,nou127,nou133,nou30,txt13,txt20,txt24,txt29,txt3,txt35,txt7,txu3,wcu5	azu3,azu5,azu8,hct46,hct51,hct54,hct60,hct70,hct73,hcu15,hcu16,hcu17,hcu18,hcu2,hcu30,not11,not14,not19,not2,not4,not43,not46,not7,not8,nou102,nou104,nou107,nou108,nou129,nou130,nou132,nou134,nou33,nou39,nou61,txt14,txt19,txt23,txt36,txt38,txt40,txt5,txu13,txu14,txu18,txu20,txu22,txu43,txu6,txu9,wcu10,wcu13,wcu14,wcu18,wcu19,wcu20,wcu25,wcu8
chr229	405263	CPIJ009404	C	T	CTG (CAG)	TTG (CAA)	3	124	52	23	49	10	39	8	1	44	22	0.0729116	-0.102041	0.443182	0.628571	0.526316	0.577444	0.612903	0.0890993	-1.70017	txu11,txu21,txu40,txu7,txu8,wcu11,wcu15,wcu6	not40	azu19,azu5,azu6,hct42,hct46,hct56,hct60,hct64,hcu12,hcu15,hcu31,hcu32,not13,not19,not4,not43,not7,not8,nou102,nou107,nou108,nou124,nou127,nou132,nou134,nou33,nou39,nou61,txt14,txt20,txt21,txt23,txt26,txt29,txt3,txt8,txu18,txu3,txu43,wcu18,wcu20,wcu21,wcu24,wcu25	azu28,azu3,hct41,hct51,hct53,hct61,hct66,hcu13,hcu17,hcu18,hcu30,hcu5,hcu8,hcu9,not11,not2,nou104,txt35,txu22,txu9,wcu16,wcu8
chr163	177438	CPIJ007188	T	G	GTT	GTG	3	114	14	7	93	17	76	1	0	13	7	0.0551361	-0.147081	0.165577	0.208333	0.944444	0.576389	0.324561	0.252617	-1.14402	txu40		azu8,hct54,hct56,hct66,not13,not43,not8,txt14,txt19,txt20,txt3,txu18,wcu18	azu3,hcu12,hcu16,nou134,txt35,txt40,wcu14
chr163	177441	CPIJ007188	A	G	CCA	CCG	3	114	14	7	93	17	76	1	0	13	7	0.0551361	-0.147081	0.165577	0.208333	0.944444	0.576389	0.324561	0.252617	-1.14402	txu40		azu8,hct54,hct56,hct66,not13,not43,not8,txt14,txt19,txt20,txt3,txu18,wcu18	azu3,hcu12,hcu16,nou134,txt35,txt40,wcu14
chr163	177432	CPIJ007188	T	A	CCT	CCA	3	112	11	10	91	16	75	1	0	10	10	0.0561519	-0.143566	0.15625	0.210526	0.941176	0.575851	0.321429	0.235161	-1.18717	txu40		azu8,hct54,hct56,hct66,not13,not43,txt14,txt20,txu18,wcu18	azu3,hcu12,hcu16,not8,nou134,txt19,txt3,txt35,txt40,wcu14
chr247	465839	CPIJ009474	G	A	GTG	GTA	3	117	7	14	96	18	78	0	1	7	13	0.0817506	-0.130357	0.262626	0.204082	0.947368	0.575725	0.324786	0.290013	-1.05809		wcu1	azu6,hct53,nou1,nou39,txt19,txt21,txt24	azu5,hct60,hcu9,not13,not24,nou107,nou61,txt23,txt35,txt40,txu43,txu6,wcu8
chr1118	56497	CPIJ018232	A	G	AGT (ACT)	GGT (ACC)	3	103	20	10	73	15	58	3	0	17	10	0.0630096	-0.130479	0.313514	0.317647	0.833333	0.57549	0.407767	0.203964	-1.27034	txu4,txu40,wcu15		azu8,hct42,hct43,hct53,hct56,hct66,hcu13,hcu15,hcu16,hcu5,not13,nou127,nou133,nou30,txt14,txt23,txt3	azu3,azu6,hct50,hct65,hcu2,not11,txt31,txt35,txu20,wcu25
chr1224	30170	CPIJ018624	G	A	GGT (ACC)	AGT (ACT)	3	122	20	66	36	8	28	3	8	17	58	0.0761281	-0.0972222	0.5	0.728155	0.421053	0.574604	0.680328	0.187119	-1.31915	txu39,txu40,txu8	not40,sebq,txu12,txu2,txu4,wcu15,wcu17,wcu6	azu6,hct41,hct50,hcu31,hcu9,not11,not8,nou124,nou127,txt13,txt14,txt19,txt29,txt35,txt36,txt7,wcu19	azu19,azu3,azu5,azu8,hct42,hct46,hct51,hct54,hct60,hct61,hct64,hct65,hct66,hct70,hct73,hcu15,hcu16,hcu17,hcu18,hcu2,hcu30,hcu5,hcu8,not13,not15,not19,not2,not24,not4,not43,not46,not7,nou102,nou104,nou107,nou108,nou130,nou132,nou133,nou30,nou39,nou61,txt23,txt24,txt26,txt38,txt40,txt5,txu13,txu20,txu22,txu3,txu43,txu9,wcu13,wcu16,wcu2,wcu5
chr171	149505	CPIJ007825	A	T	GAA	GAT	3	90	6	5	79	16	63	0	0	6	5	0.0454257	-0.202532	0	0.148649	1	0.574324	0.3	0.310529	-1.01411			hct51,hct56,hct66,hcu13,hcu16,txt19	hct42,hct60,hcu12,hcu17,hcu5
chr25	1409692	CPIJ001759	A	T	GTA	GTT	3	123	36	70	17	5	12	5	9	31	61	0.0356397	-0.163436	0.360784	0.884615	0.263158	0.573887	0.788618	0.149738	-1.44046	not40,txu39,txu4,wcu11,wcu4	txu11,txu12,txu21,txu40,txu7,wcu1,wcu12,wcu15,wcu6	azu19,azu5,azu6,hct43,hct50,hct51,hct66,hct73,hcu12,hcu43,not11,not19,not24,not43,not46,not7,nou102,nou107,nou108,nou134,txt21,txt29,txt38,txt8,txu20,wcu10,wcu14,wcu19,wcu2,wcu5,wcu8	azu28,azu3,azu8,hct41,hct42,hct46,hct53,hct54,hct56,hct60,hct64,hct65,hct70,hcu13,hcu15,hcu16,hcu18,hcu30,hcu32,hcu5,hcu8,not13,not14,not15,not2,not4,not8,nou1,nou104,nou127,nou129,nou130,nou133,nou30,nou33,nou39,nou61,txt13,txt19,txt23,txt26,txt3,txt35,txt36,txt39,txt40,txt5,txt7,txu13,txu14,txu18,txu22,txu3,txu43,txu9,wcu13,wcu18,wcu20,wcu21,wcu24,wcu25
chr278	365427	CPIJ010544	C	G	CCC	CCG	3	125	63	38	24	6	18	12	1	51	37	0.0149828	-0.149281	0.336	0.830189	0.315789	0.572989	0.752	0.0109677	-2.54373	not40,txu2,txu21,txu31,txu4,txu8,wcu1,wcu11,wcu12,wcu15,wcu17,wcu6	wcu4	azu19,azu28,azu6,azu8,hct41,hct42,hct51,hct54,hct60,hct64,hct65,hct66,hct73,hcu17,not15,not19,not7,not8,nou1,nou108,nou124,nou129,nou132,nou133,nou134,nou30,nou39,nou61,txt14,txt19,txt20,txt23,txt24,txt29,txt35,txt38,txt39,txt40,txt5,txt8,txu13,txu14,txu22,txu43,wcu13,wcu14,wcu19,wcu20,wcu25,wcu5,wcu8	azu1,azu3,hct43,hct46,hct50,hct53,hct56,hct61,hct70,hcu13,hcu15,hcu16,hcu2,hcu30,hcu31,hcu32,hcu43,hcu5,hcu8,hcu9,not13,not2,not24,not4,not46,nou127,nou130,nou33,txt21,txt31,txu20,txu3,txu9,wcu16,wcu18,wcu2,wcu24
chr228	585169	CPIJ009085	A	G	AAC	GAC	1	124	35	78	11	4	7	7	8	28	70	0.00612084	-0.243218	0.239583	0.933333	0.210526	0.57193	0.822581	0.0171065	-2.38441	txu11,txu2,txu40,txu7,wcu1,wcu11,wcu4	txu21,txu31,txu39,txu4,txu8,wcu12,wcu17,wcu6	azu3,hct46,hct61,hct64,hct66,hcu12,hcu15,hcu18,hcu8,hcu9,not24,not8,nou102,nou132,nou134,nou61,txt14,txt20,txt23,txt26,txt35,txt40,txt7,txt8,txu14,txu3,wcu18,wcu20	azu1,azu19,azu28,azu5,azu6,azu8,hct41,hct42,hct43,hct50,hct51,hct53,hct54,hct56,hct60,hct65,hct70,hct73,hcu13,hcu16,hcu17,hcu2,hcu30,hcu31,hcu32,hcu43,hcu5,not11,not13,not14,not15,not19,not2,not4,not43,not46,not7,nou1,nou107,nou124,nou127,nou129,nou130,nou133,nou30,nou33,nou39,txt13,txt19,txt21,txt3,txt31,txt36,txt38,txt39,txu13,txu20,txu22,txu43,txu6,txu9,wcu10,wcu13,wcu14,wcu16,wcu19,wcu2,wcu21…
chr39	62248	CPIJ003082	A	G	AAA	AAG	3	125	64	30	31	7	24	11	1	53	29	0.0449436	-0.120968	0.401544	0.773585	0.368421	0.571003	0.712	0.0377704	-2.07734	not40,txu11,txu2,txu21,txu39,txu7,txu8,wcu11,wcu12,wcu17,wcu6	txu12	azu6,hct42,hct43,hct50,hct56,hct60,hct61,hct65,hcu13,hcu16,hcu17,hcu18,hcu31,hcu43,hcu5,hcu9,not11,not15,not19,not46,not8,nou108,nou127,nou132,nou30,nou33,nou39,nou61,txt14,txt19,txt21,txt3,txt31,txt38,txt40,txt5,txt7,txu13,txu14,txu20,txu22,txu3,txu43,txu9,wcu10,wcu16,wcu18,wcu19,wcu2,wcu20,wcu21,wcu5,wcu8	hct41,hct46,hct53,hct54,hct73,hcu12,hcu30,hcu32,not13,not14,not2,not24,not4,not43,nou1,nou124,nou129,nou130,nou133,nou134,txt13,txt24,txt26,txt35,txt36,txt8,txu6,wcu13,wcu25
chr464	226420	CPIJ013725	G	A	GAA (TTC)	AAA (TTT)	3	92	3	8	81	14	67	0	0	3	8	0.0476454	-0.17284	0	0.141026	1	0.570513	0.271739	0.341063	-0.952068			nou104,nou30,wcu19	hcu12,not11,not13,not46,nou127,nou33,nou39,nou61
chr281	97829	CPIJ010805	A	G	CAA (TTG)	CAG (CTG)	1	123	53	30	40	8	32	9	1	44	29	0.0573218	-0.102655	0.431373	0.695238	0.444444	0.569841	0.658537	0.0607155	-1.87556	not40,txu11,txu12,txu2,txu4,txu7,wcu1,wcu4,wcu6	wcu17	azu1,azu5,azu6,hct54,hct56,hct61,hct66,hct73,hcu12,hcu13,hcu15,hcu16,hcu17,hcu5,hcu8,hcu9,not15,not24,not43,not7,not8,nou102,nou108,nou127,nou129,nou133,nou134,txt20,txt26,txt3,txt35,txt36,txt40,txt5,txt7,txu13,txu22,txu3,wcu10,wcu16,wcu18,wcu19,wcu20,wcu21	azu19,azu28,azu3,azu8,hct46,hct50,hct51,hct53,hct64,hcu18,hcu2,hcu30,hcu31,nou107,nou124,nou130,nou132,nou30,nou33,nou39,txt21,txt23,txt31,txt38,txu43,txu9,wcu25,wcu5,wcu8
chr163	177423	CPIJ007188	A	T	CGA	CGT	3	113	10	10	93	16	77	1	0	9	10	0.0555616	-0.13871	0.165948	0.197917	0.941176	0.569547	0.309735	0.265901	-1.11255	txu40		azu8,hct54,hct56,hct66,not13,not43,txt14,txu18,wcu18	azu3,hcu12,hcu16,not8,nou134,txt19,txt3,txt35,txt40,wcu14
chr196	233122	CPIJ008566	A	G	AGA	AGG	3	125	20	100	5	3	2	1	15	19	85	0.00152908	-0.459091	0.109347	0.981132	0.157895	0.569513	0.856	0.237236	-1.18192	wcu15	not40,sebq,txu12,txu2,txu21,txu31,txu39,txu4,txu40,txu8,wcu11,wcu12,wcu17,wcu4,wcu6	azu1,azu8,hct43,hct66,hct70,hct73,hcu43,not11,not43,not46,not7,nou104,nou129,nou30,nou33,nou39,txu22,txu43,wcu21	azu19,azu28,azu3,azu5,azu6,hct41,hct42,hct46,hct50,hct51,hct53,hct54,hct56,hct60,hct61,hct64,hct65,hcu12,hcu13,hcu15,hcu16,hcu17,hcu18,hcu2,hcu30,hcu31,hcu32,hcu5,hcu8,hcu9,not13,not14,not15,not19,not2,not24,not4,not8,nou102,nou107,nou108,nou124,nou127,nou130,nou132,nou133,nou134,nou61,txt13,txt14,txt19,txt20,txt21,txt24,txt26,txt29,txt3,txt31,txt35,txt36,txt38,txt39,txt40,txt5,txt7,txt8,txu13,tx…
chr448	113018	CPIJ013319	T	C	CGT	CGC	3	121	62	41	18	5	13	8	6	54	35	0.0765672	-0.138889	0.419355	0.872549	0.263158	0.567853	0.77686	0.333462	-0.967164	not40,txu11,txu12,txu21,txu31,txu40,txu7,wcu17	txu2,txu39,txu4,txu8,wcu15,wcu4	azu1,azu19,azu28,azu3,azu6,azu8,hct41,hct43,hct51,hct53,hct60,hct64,hct65,hct66,hct73,hcu17,hcu2,hcu43,hcu8,not11,not13,not2,not4,not8,nou102,nou108,nou124,nou127,nou129,nou130,nou132,nou133,txt13,txt14,txt19,txt20,txt23,txt29,txt3,txt35,txt36,txt40,txt5,txt7,txt8,txu22,txu43,txu6,txu9,wcu18,wcu2,wcu20,wcu5,wcu8	azu5,hct42,hct46,hct54,hct61,hcu12,hcu15,hcu16,hcu18,hcu30,hcu31,hcu32,hcu5,not15,not19,not24,not43,not46,not7,nou107,nou134,nou30,nou33,nou39,txt26,txt38,txt39,txu13,txu14,txu18,txu20,txu3,wcu14,wcu24,wcu25
chr1199	9837	CPIJ018377	T	G	GTT	GTG	3	125	12	2	111	19	92	0	0	12	2	0.0823393	-0.171171	0	0.132075	1	0.566038	0.264	0.373559	-0.889826			not2,not4,not46,nou133,nou134,nou33,txt13,txt35,txt8,txu18,txu43,wcu14	nou1,txt5
chr1199	9843	CPIJ018377	T	G	GCT	GCG	3	125	12	2	111	19	92	0	0	12	2	0.0823393	-0.171171	0	0.132075	1	0.566038	0.264	0.373559	-0.889826			not2,not4,not46,nou133,nou134,nou33,txt13,txt35,txt8,txu18,txu43,wcu14	nou1,txt5
chr512	35503	CPIJ013918	C	T,A	CCC	CCT,CCA	3	119	28	79	12	4	8	7	8	21	71	0.012349	-0.209677	0.282209	0.92	0.210526	0.565263	0.806723	0.0126146	-2.49447	txu12,txu31,txu39,txu40,txu8,wcu15,wcu17	not40,txu11,txu21,txu4,txu7,wcu11,wcu4,wcu6	azu19,hct56,hct66,hcu12,hcu2,not24,not4,not46,nou1,nou104,nou33,nou61,txt14,txt35,txt38,txu14,txu18,txu43,wcu10,wcu14,wcu5	azu1,azu28,azu3,azu5,azu6,azu8,hct41,hct42,hct46,hct51,hct53,hct54,hct60,hct61,hct64,hct65,hct70,hct73,hcu13,hcu15,hcu16,hcu17,hcu18,hcu30,hcu31,hcu43,hcu5,hcu8,hcu9,not13,not14,not15,not19,not2,not43,not7,not8,nou102,nou107,nou124,nou127,nou129,nou130,nou132,nou133,nou30,nou39,txt13,txt19,txt20,txt23,txt24,txt26,txt29,txt3,txt31,txt36,txt5,txt7,txt8,txu13,txu20,txu22,txu3,txu9,wcu13,wcu18,wcu2,w…
chr109	399785	CPIJ006160	C	T	CTT (AAG)	TTT (AAA)	3	119	10	3	106	19	87	0	0	10	3	0.080674	-0.179245	0	0.13	1	0.565	0.268908	0.35784	-0.919489			azu1,azu6,azu8,hct70,hcu5,not4,not8,txt3,txt39,txu14	not11,nou127,txu9
chr53	105959	CPIJ003623	A	G	AGA	AGG	3	118	32	74	12	4	8	2	13	30	61	0.0444184	-0.177778	0.368421	0.919192	0.210526	0.564859	0.805085	0.715578	-0.364375	txu21,wcu15	txu11,txu12,txu2,txu31,txu39,txu4,txu40,txu7,wcu1,wcu11,wcu12,wcu4,wcu6	hct41,hct42,hct51,hct53,hct70,hct73,hcu12,hcu16,hcu30,hcu31,hcu9,not4,not7,nou132,nou133,nou33,nou61,txt19,txt21,txt3,txt35,txt39,txt5,txt7,txu18,txu3,txu6,txu9,wcu10,wcu2	azu19,azu28,azu3,azu5,azu6,azu8,hct46,hct50,hct54,hct56,hct60,hct61,hct64,hct65,hct66,hcu13,hcu15,hcu2,hcu32,hcu5,hcu8,not11,not13,not15,not19,not24,not43,not46,not8,nou1,nou102,nou104,nou107,nou108,nou127,nou129,nou130,nou134,nou30,nou39,txt13,txt23,txt29,txt38,txt40,txt8,txu13,txu14,txu20,txu22,txu43,wcu13,wcu14,wcu16,wcu18,wcu19,wcu20,wcu21,wcu24,wcu25,wcu8
chr53	105960	CPIJ003623	C	A	CGT	AGT	1	118	32	74	12	4	8	2	13	30	61	0.0444184	-0.177778	0.368421	0.919192	0.210526	0.564859	0.805085	0.715578	-0.364375	txu21,wcu15	txu11,txu12,txu2,txu31,txu39,txu4,txu40,txu7,wcu1,wcu11,wcu12,wcu4,wcu6	hct41,hct42,hct51,hct53,hct70,hct73,hcu12,hcu16,hcu30,hcu31,hcu9,not4,not7,nou132,nou133,nou33,nou61,txt19,txt21,txt3,txt35,txt39,txt5,txt7,txu18,txu3,txu6,txu9,wcu10,wcu2	azu19,azu28,azu3,azu5,azu6,azu8,hct46,hct50,hct54,hct56,hct60,hct61,hct64,hct65,hct66,hcu13,hcu15,hcu2,hcu32,hcu5,hcu8,not11,not13,not15,not19,not24,not43,not46,not8,nou1,nou102,nou104,nou107,nou108,nou127,nou129,nou130,nou134,nou30,nou39,txt13,txt23,txt29,txt38,txt40,txt8,txu13,txu14,txu20,txu22,txu43,wcu13,wcu14,wcu16,wcu18,wcu19,wcu20,wcu21,wcu24,wcu25,wcu8
chr53	105962	CPIJ003623	T	C	CGT	CGC	3	118	32	74	12	4	8	2	13	30	61	0.0444184	-0.177778	0.368421	0.919192	0.210526	0.564859	0.805085	0.715578	-0.364375	txu21,wcu15	txu11,txu12,txu2,txu31,txu39,txu4,txu40,txu7,wcu1,wcu11,wcu12,wcu4,wcu6	hct41,hct42,hct51,hct53,hct70,hct73,hcu12,hcu16,hcu30,hcu31,hcu9,not4,not7,nou132,nou133,nou33,nou61,txt19,txt21,txt3,txt35,txt39,txt5,txt7,txu18,txu3,txu6,txu9,wcu10,wcu2	azu19,azu28,azu3,azu5,azu6,azu8,hct46,hct50,hct54,hct56,hct60,hct61,hct64,hct65,hct66,hcu13,hcu15,hcu2,hcu32,hcu5,hcu8,not11,not13,not15,not19,not24,not43,not46,not8,nou1,nou102,nou104,nou107,nou108,nou127,nou129,nou130,nou134,nou30,nou39,txt13,txt23,txt29,txt38,txt40,txt8,txu13,txu14,txu20,txu22,txu43,wcu13,wcu14,wcu16,wcu18,wcu19,wcu20,wcu21,wcu24,wcu25,wcu8
chr182	515831	CPIJ007595	C	T	CAG (CTG)	TAG (CTA)	3	114	47	35	32	7	25	8	3	39	32	0.0883758	-0.0990919	0.485437	0.739583	0.388889	0.564236	0.684211	0.135398	-1.49315	txu11,txu12,txu31,txu39,txu7,wcu11,wcu15,wcu4	not40,txu2,wcu1	azu19,azu3,azu6,hct54,hct56,hct66,hct73,hcu12,hcu18,hcu30,hcu32,hcu9,not13,not24,not4,not46,not7,nou1,nou104,nou107,nou108,nou129,nou130,nou30,nou33,nou39,txt19,txt20,txt23,txt35,txt38,txt39,txt40,txt5,txu18,txu22,txu3,txu43,wcu25	azu1,azu28,azu8,hct41,hct60,hct64,hcu13,hcu16,hcu17,not15,not43,nou102,nou127,nou132,nou134,nou61,txt13,txt14,txt21,txt24,txt26,txt3,txt36,txt7,txt8,txu14,txu6,txu9,wcu14,wcu18,wcu20,wcu21
chr464	216644	CPIJ013721	T	TGC,C	TTG (CAA)	[indel],TCG ([indel],CGA)	2	118	51	61	6	3	3	8	8	43	53	0.00512125	-0.361272	0.161074	0.969697	0.157895	0.563796	0.838983	0.10432	-1.62426	not40,txu12,txu4,txu7,txu8,wcu12,wcu17,wcu4	sebq,txu2,txu21,txu31,txu39,txu40,wcu11,wcu15	azu1,azu19,azu28,azu3,azu5,azu8,hct41,hct43,hct46,hct51,hct53,hct61,hct73,hcu12,hcu17,hcu30,hcu43,hcu5,hcu8,not11,not13,not7,nou124,nou130,nou132,nou133,nou30,nou33,txt19,txt20,txt26,txt36,txt5,txt7,txu13,txu14,txu20,txu22,txu6,txu9,wcu13,wcu18,wcu2	azu6,hct42,hct50,hct54,hct56,hct60,hct64,hct65,hct66,hct70,hcu15,hcu16,hcu18,hcu2,hcu32,hcu9,not15,not19,not2,not24,not4,not43,not8,nou1,nou102,nou104,nou107,nou108,nou127,nou129,nou39,nou61,txt13,txt14,txt21,txt23,txt24,txt29,txt3,txt35,txt40,txt8,txu18,txu3,txu43,wcu10,wcu14,wcu16,wcu19,wcu20,wcu21,wcu5,wcu8
chr36	434146	CPIJ002681	G	A	CCG	CCA	3	122	42	73	7	3	4	7	9	35	64	0.00994557	-0.295593	0.204499	0.961165	0.157895	0.55953	0.836066	0.0774508	-1.76567	not40,txu2,txu31,txu8,wcu1,wcu11,wcu15	txu11,txu21,txu4,txu40,txu7,wcu12,wcu17,wcu4,wcu6	azu28,azu5,azu6,hct42,hct51,hct54,hct73,hcu12,hcu16,hcu2,hcu30,hcu9,not43,not8,nou107,nou124,nou127,nou129,nou130,txt20,txt21,txt3,txt35,txu13,txu20,txu22,txu3,txu43,txu6,wcu16,wcu18,wcu20,wcu24,wcu25,wcu8	azu19,azu3,azu8,hct41,hct43,hct46,hct50,hct53,hct56,hct60,hct61,hct65,hct66,hct70,hcu13,hcu15,hcu17,hcu18,hcu31,hcu32,hcu43,hcu5,hcu8,not11,not13,not15,not19,not2,not24,not4,not46,not7,nou1,nou102,nou108,nou132,nou133,nou134,nou30,nou39,nou61,txt13,txt14,txt19,txt23,txt24,txt26,txt36,txt38,txt39,txt40,txt5,txt7,txt8,txu14,txu18,txu9,wcu10,wcu13,wcu14,wcu19,wcu2,wcu21,wcu5
chr278	365826	CPIJ010544	A	G	GTA	GTG	3	122	26	89	7	3	4	3	13	23	76	0.0128709	-0.286415	0.220952	0.961165	0.157895	0.55953	0.836066	0.234042	-1.19001	sebq,txu39,wcu12	not40,txu12,txu2,txu21,txu31,txu4,txu8,wcu1,wcu11,wcu15,wcu17,wcu4,wcu6	hct60,hct66,hcu12,hcu17,not14,not2,not43,not7,not8,nou102,nou107,nou133,nou134,nou30,txt23,txt24,txt26,txt3,txt36,txt8,txu18,txu22,txu43	azu1,azu19,azu28,azu3,azu5,azu6,azu8,hct41,hct42,hct43,hct46,hct50,hct51,hct53,hct54,hct56,hct64,hct65,hct70,hct73,hcu13,hcu15,hcu16,hcu18,hcu2,hcu30,hcu31,hcu32,hcu43,hcu5,hcu8,hcu9,not11,not13,not15,not19,not24,not4,not46,nou1,nou104,nou108,nou124,nou127,nou129,nou130,nou132,nou33,nou39,nou61,txt14,txt20,txt21,txt29,txt31,txt35,txt38,txt39,txt40,txt5,txu14,txu20,txu3,txu6,txu9,wcu10,wcu13,wcu14…
chr278	365829	CPIJ010544	C	G	CGC	CGG	3	122	55	34	33	7	26	11	1	44	33	0.0524643	-0.10643	0.438961	0.747573	0.368421	0.557997	0.688525	0.0388662	-2.0656	not40,txu2,txu21,txu31,txu4,txu8,wcu1,wcu11,wcu12,wcu17,wcu6	wcu4	azu19,azu28,azu6,azu8,hct41,hct42,hct54,hct60,hct64,hct66,hct73,hcu17,not15,not2,not7,not8,nou1,nou108,nou124,nou132,nou133,nou134,nou30,nou39,nou61,txt14,txt20,txt23,txt24,txt29,txt31,txt35,txt39,txt40,txt5,txt8,txu14,txu22,txu43,wcu13,wcu20,wcu25,wcu5,wcu8	azu1,azu3,hct43,hct46,hct50,hct53,hct56,hct70,hcu13,hcu15,hcu16,hcu2,hcu30,hcu31,hcu32,hcu43,hcu5,hcu8,hcu9,not13,not24,not4,not46,nou127,nou129,nou130,nou33,txt21,txu20,txu3,txu9,wcu18,wcu24
chr1030	131331	CPIJ017763	G	C	CGC (GCG)	CCC (GGG)	2	92	5	10	77	14	63	1	0	4	10	0.0842495	-0.141818	0.1875	0.181818	0.933333	0.557576	0.304348	0.336882	-0.960345	wcu11		hct41,hcu17,txt21,txt39	azu19,azu3,azu6,azu8,hct64,hct70,nou107,txt40,wcu2,wcu24
chr281	98695	CPIJ010805	C	T	CTC (GAG)	TTC (GAA)	3	120	42	43	35	7	28	8	3	34	40	0.0907029	-0.090625	0.491228	0.72549	0.388889	0.55719	0.675	0.0994177	-1.64768	sebq,txu11,txu2,txu31,txu39,txu40,txu8,wcu4	not40,txu21,wcu17	azu19,azu6,hct41,hct42,hct50,hct51,hct53,hct61,hct65,hcu18,hcu2,not11,not13,not15,not4,not7,not8,nou104,nou107,nou108,nou124,nou130,nou132,txt14,txt29,txt3,txt38,txu13,txu3,txu6,txu9,wcu13,wcu19,wcu20	hct43,hct46,hct54,hct64,hct66,hct70,hct73,hcu12,hcu15,hcu17,hcu31,hcu32,hcu43,hcu5,hcu8,hcu9,not19,not2,not24,not46,nou127,nou129,nou133,nou30,nou33,nou39,txt20,txt21,txt35,txt40,txu14,txu20,txu22,wcu14,wcu18,wcu2,wcu21,wcu24,wcu5,wcu8
chr247	466318	CPIJ009474	T	C	GGT	GGC	3	125	60	44	21	5	16	9	5	51	39	0.0917838	-0.109717	0.471318	0.849057	0.263158	0.556107	0.76	0.213447	-1.24414	not40,txu2,txu4,txu40,wcu11,wcu12,wcu17,wcu4,wcu6	txu11,txu7,txu8,wcu1,wcu15	azu1,azu19,hct41,hct42,hct43,hct53,hct54,hct61,hct64,hct65,hct66,hcu12,hcu13,hcu16,hcu18,hcu2,hcu30,hcu31,hcu43,hcu5,hcu8,not15,not2,not43,not46,not7,nou1,nou102,nou127,nou134,nou30,nou39,txt21,txt26,txt3,txt36,txt39,txt5,txt7,txu14,txu18,txu20,txu3,wcu10,wcu14,wcu16,wcu18,wcu2,wcu21,wcu24,wcu5	azu28,azu3,azu5,azu6,hct46,hct50,hct51,hct56,hct60,hcu15,hcu17,hcu32,hcu9,not13,not14,not24,not4,not8,nou104,nou107,nou108,nou124,nou129,nou133,nou33,nou61,txt23,txt24,txt29,txt35,txt38,txt40,txu43,txu6,wcu13,wcu19,wcu20,wcu25,wcu8
chr36	428158	CPIJ002678	C	A	CAA	AAA	1	120	48	30	42	8	34	9	1	39	29	0.095499	-0.0886243	0.481959	0.666667	0.444444	0.555556	0.633333	0.0847959	-1.72351	txu11,txu12,txu21,txu31,txu39,txu40,txu7,txu8,wcu15	wcu6	azu28,azu3,azu5,azu6,hct42,hct56,hct66,hct70,hct73,hcu12,hcu13,hcu8,not14,not43,not8,nou1,nou104,nou108,nou124,nou127,nou30,nou61,txt13,txt19,txt20,txt21,txt24,txt26,txt31,txt36,txt8,txu14,txu18,txu20,txu22,txu43,txu6,txu9,wcu20	azu8,hct43,hct46,hct50,hct51,hct54,hct60,hcu17,hcu18,hcu2,hcu32,hcu43,hcu9,not46,nou102,nou133,nou134,nou33,nou39,txt14,txt23,txt39,txt5,txt7,txu13,txu3,wcu19,wcu2,wcu25
chr104	245887	CPIJ005956	G	T	CGA	CTA	2	125	9	114	2	2	0	2	15	7	99	0.000429695	-0.864979	0	1	0.105263	0.552632	0.864	0.00271228	-2.99859	txu40,wcu1	not40,txu11,txu2,txu21,txu31,txu39,txu4,txu7,txu8,wcu11,wcu12,wcu15,wcu17,wcu4,wcu6	nou124,nou129,txt14,txt20,txt38,txt7,txu14	azu1,azu19,azu28,azu3,azu5,azu6,azu8,hct41,hct42,hct43,hct46,hct50,hct51,hct53,hct54,hct56,hct60,hct61,hct64,hct65,hct66,hct70,hct73,hcu12,hcu13,hcu15,hcu16,hcu17,hcu18,hcu2,hcu30,hcu31,hcu32,hcu43,hcu5,hcu8,hcu9,not11,not13,not14,not15,not19,not2,not24,not4,not43,not46,not7,not8,nou1,nou102,nou104,nou107,nou108,nou127,nou130,nou132,nou133,nou134,nou30,nou33,nou39,nou61,txt13,txt19,txt21,txt23,tx…
chr104	245736	CPIJ005956	A	G	AAT	GAT	1	125	4	119	2	2	0	0	17	4	102	0.000495745	-0.859504	0	1	0.105263	0.552632	0.864	0.0112787	-2.53394		not40,txu11,txu2,txu21,txu31,txu39,txu4,txu40,txu7,txu8,wcu1,wcu11,wcu12,wcu15,wcu17,wcu4,wcu6	nou124,txt14,txt38,txt7	azu1,azu19,azu28,azu3,azu5,azu6,azu8,hct41,hct42,hct43,hct46,hct50,hct51,hct53,hct54,hct56,hct60,hct61,hct64,hct65,hct66,hct70,hct73,hcu12,hcu13,hcu15,hcu16,hcu17,hcu18,hcu2,hcu30,hcu31,hcu32,hcu43,hcu5,hcu8,hcu9,not11,not13,not14,not15,not19,not2,not24,not4,not43,not46,not7,not8,nou1,nou102,nou104,nou107,nou108,nou127,nou129,nou130,nou132,nou133,nou134,nou30,nou33,nou39,nou61,txt13,txt19,txt20,t…
chr104	245840	CPIJ005956	C	T	AGC	AGT	3	123	2	119	2	2	0	0	17	2	102	0.000512304	-0.858333	0	1	0.105263	0.552632	0.861789	0.00404997	-2.87424		not40,txu11,txu2,txu21,txu31,txu39,txu4,txu40,txu7,txu8,wcu1,wcu11,wcu12,wcu15,wcu17,wcu4,wcu6	txt14,txt38	azu1,azu19,azu28,azu3,azu5,azu6,azu8,hct41,hct42,hct43,hct46,hct50,hct51,hct53,hct54,hct56,hct60,hct61,hct64,hct66,hct70,hct73,hcu12,hcu13,hcu15,hcu16,hcu17,hcu18,hcu2,hcu30,hcu31,hcu32,hcu43,hcu5,hcu8,hcu9,not11,not13,not14,not15,not19,not2,not24,not4,not43,not46,not7,not8,nou1,nou102,nou104,nou107,nou108,nou124,nou127,nou129,nou130,nou132,nou133,nou134,nou30,nou33,nou39,nou61,txt13,txt19,txt20,…
chr464	216871	CPIJ013721	G	T	GCG (CGC)	TCG (CGA)	3	125	40	76	9	3	6	5	11	35	65	0.0432906	-0.192708	0.327273	0.943396	0.157895	0.550645	0.824	0.387165	-0.864771	not40,txu39,wcu11,wcu12,wcu6	sebq,txu12,txu2,txu21,txu31,txu4,txu40,txu8,wcu1,wcu17,wcu4	azu3,azu6,hct65,hcu12,hcu16,hcu30,hcu8,hcu9,not11,not13,not43,nou104,nou107,nou127,nou132,nou133,nou134,nou30,nou33,txt20,txt21,txt24,txt29,txt3,txt31,txt36,txt5,txt7,txu13,txu14,txu18,txu3,txu43,wcu13,wcu24	azu1,azu28,azu5,azu8,hct41,hct43,hct46,hct50,hct51,hct53,hct54,hct56,hct60,hct61,hct64,hct66,hct70,hct73,hcu13,hcu15,hcu17,hcu18,hcu2,hcu32,hcu43,hcu5,not14,not15,not2,not24,not4,not7,not8,nou1,nou102,nou108,nou124,nou129,nou130,nou39,txt13,txt14,txt19,txt23,txt26,txt35,txt38,txt39,txt40,txt8,txu20,txu22,txu6,txu9,wcu10,wcu14,wcu16,wcu18,wcu19,wcu2,wcu20,wcu21,wcu25,wcu5,wcu8
chr730	95519	CPIJ015958	A	G	ATT	GTT	1	125	59	50	16	4	12	11	4	48	46	0.0898878	-0.130503	0.407143	0.886792	0.210526	0.548659	0.784	0.0570238	-1.90313	txu11,txu21,txu39,txu4,txu7,txu8,wcu1,wcu11,wcu17,wcu4,wcu6	sebq,txu2,wcu12,wcu15	azu1,azu19,azu28,azu5,azu6,hct41,hct42,hct50,hct53,hct54,hct65,hct66,hct70,hcu15,hcu2,hcu31,hcu5,hcu8,hcu9,not13,not2,not4,not43,nou1,nou104,nou108,nou127,nou132,nou133,nou134,nou30,nou61,txt20,txt24,txt31,txt35,txt36,txt38,txt39,txu14,wcu10,wcu16,wcu19,wcu2,wcu20,wcu24,wcu5,wcu8	azu3,hct43,hct46,hct51,hct56,hct60,hct64,hct73,hcu12,hcu13,hcu16,hcu17,hcu18,hcu30,hcu32,hcu43,not11,not14,not15,not19,not46,not7,not8,nou102,nou129,nou130,nou33,nou39,txt13,txt14,txt19,txt21,txt23,txt26,txt29,txt7,txu13,txu20,txu3,txu43,txu9,wcu13,wcu14,wcu18,wcu21,wcu25
chr2	1633713	CPIJ000304	G	A	GAT	AAT	1	79	0	78	1	1	0	0	10	0	68	0.0186245	-0.871795	0	1	0.0909091	0.545455	0.873418	0.0102511	-2.56724		not40,txu12,txu2,txu21,txu31,txu39,txu4,txu40,txu8,wcu17		azu19,azu3,azu6,hct41,hct42,hct43,hct50,hct51,hct61,hct66,hct70,hct73,hcu12,hcu13,hcu15,hcu16,hcu17,hcu18,hcu2,hcu30,hcu31,hcu43,hcu5,hcu8,not11,not13,not15,not2,not24,not4,not43,not46,not7,nou102,nou104,nou124,nou129,nou130,nou133,nou30,nou33,nou39,nou61,txt13,txt14,txt19,txt20,txt24,txt26,txt29,txt31,txt35,txt36,txt39,txt40,txt5,txt7,txt8,txu14,txu18,txu43,txu6,txu9,wcu13,wcu18,wcu19,wcu20,wcu24
chr2	1633721	CPIJ000304	C	T	TAC	TAT	3	79	0	78	1	1	0	0	10	0	68	0.0186245	-0.871795	0	1	0.0909091	0.545455	0.873418	0.0102511	-2.56724		not40,txu12,txu2,txu21,txu31,txu39,txu4,txu40,txu8,wcu17		azu19,azu3,azu6,hct41,hct42,hct43,hct50,hct51,hct61,hct66,hct70,hct73,hcu12,hcu13,hcu15,hcu16,hcu17,hcu18,hcu2,hcu30,hcu31,hcu43,hcu5,hcu8,not11,not13,not15,not2,not24,not4,not43,not46,not7,nou102,nou104,nou124,nou129,nou130,nou133,nou30,nou33,nou39,nou61,txt13,txt14,txt19,txt20,txt24,txt26,txt29,txt31,txt35,txt36,txt39,txt40,txt5,txt7,txt8,txu14,txu18,txu43,txu6,txu9,wcu13,wcu18,wcu19,wcu20,wcu24
chr631	190002	CPIJ015248	T	C	CAT	CAC	3	115	32	79	4	2	2	3	13	29	66	0.0277431	-0.347368	0.180124	0.979381	0.111111	0.545246	0.843478	0.728665	-0.346902	txu40,txu8,wcu15	sebq,txu11,txu12,txu2,txu21,txu31,txu39,txu4,txu7,wcu11,wcu17,wcu4,wcu6	azu1,azu28,azu3,azu5,azu6,azu8,hct53,hct54,hct66,hcu9,not19,not2,not4,not46,nou107,nou129,nou132,nou30,nou39,nou61,txt19,txt21,txt24,txt29,txt35,txt40,txt7,txu22,txu3	hct41,hct42,hct46,hct50,hct51,hct56,hct60,hct64,hct65,hct70,hct73,hcu12,hcu13,hcu15,hcu16,hcu17,hcu18,hcu2,hcu30,hcu31,hcu32,hcu43,hcu5,hcu8,not11,not13,not14,not15,not24,not43,not7,nou1,nou102,nou104,nou108,nou124,nou127,nou130,nou133,nou134,nou33,txt13,txt14,txt20,txt23,txt26,txt31,txt36,txt38,txt39,txt5,txu13,txu14,txu18,txu20,txu43,txu6,txu9,wcu18,wcu19,wcu20,wcu21,wcu24,wcu25,wcu5,wcu8
chr631	190017	CPIJ015248	G	C	TTG	TTC	3	115	32	79	4	2	2	3	13	29	66	0.0277431	-0.347368	0.180124	0.979381	0.111111	0.545246	0.843478	0.728665	-0.346902	txu40,txu8,wcu15	sebq,txu11,txu12,txu2,txu21,txu31,txu39,txu4,txu7,wcu11,wcu17,wcu4,wcu6	azu1,azu28,azu3,azu5,azu6,azu8,hct53,hct54,hct66,hcu9,not19,not2,not4,not46,nou107,nou129,nou132,nou30,nou39,nou61,txt19,txt21,txt24,txt29,txt35,txt40,txt7,txu22,txu3	hct41,hct42,hct46,hct50,hct51,hct56,hct60,hct64,hct65,hct70,hct73,hcu12,hcu13,hcu15,hcu16,hcu17,hcu18,hcu2,hcu30,hcu31,hcu32,hcu43,hcu5,hcu8,not11,not13,not14,not15,not24,not43,not7,nou1,nou102,nou104,nou108,nou124,nou127,nou130,nou133,nou134,nou33,txt13,txt14,txt20,txt23,txt26,txt31,txt36,txt38,txt39,txt5,txu13,txu14,txu18,txu20,txu43,txu6,txu9,wcu18,wcu19,wcu20,wcu21,wcu24,wcu25,wcu5,wcu8
chr104	248515	CPIJ005957	G	T	CTG	CTT	3	125	49	72	4	2	2	5	12	44	60	0.0263268	-0.349741	0.176829	0.981132	0.105263	0.543198	0.848	0.881361	-0.149245	not40,txu11,txu7,txu8,wcu11	txu2,txu21,txu31,txu39,txu4,txu40,wcu1,wcu12,wcu15,wcu17,wcu4,wcu6	azu1,azu19,azu28,azu3,azu5,azu6,hct42,hct51,hct60,hct61,hcu16,hcu30,hcu32,hcu5,hcu9,not11,not13,not14,not43,not46,nou1,nou107,nou108,nou124,nou127,nou129,nou130,nou132,nou134,nou30,nou33,nou39,nou61,txt26,txt36,txu18,txu22,txu3,txu43,txu9,wcu14,wcu19,wcu24,wcu25	azu8,hct41,hct43,hct46,hct50,hct53,hct54,hct56,hct64,hct65,hct66,hct70,hct73,hcu12,hcu13,hcu15,hcu17,hcu18,hcu2,hcu31,hcu43,hcu8,not15,not19,not24,not7,not8,nou102,nou104,nou133,txt13,txt14,txt19,txt20,txt21,txt23,txt24,txt29,txt3,txt31,txt35,txt38,txt39,txt40,txt5,txt7,txt8,txu13,txu14,txu20,txu6,wcu10,wcu13,wcu16,wcu18,wcu2,wcu20,wcu21,wcu5,wcu8
chr36	434122	CPIJ002681	C	T	GAC	GAT	3	124	24	96	4	2	2	3	14	21	82	0.0222752	-0.356481	0.167568	0.980952	0.105263	0.543108	0.846774	0.303467	-1.02903	not40,txu31,wcu15	txu11,txu2,txu21,txu39,txu4,txu40,txu7,txu8,wcu1,wcu11,wcu12,wcu17,wcu4,wcu6	hct51,hcu12,hcu16,hcu9,not8,nou102,nou104,nou107,nou127,nou129,nou130,txt21,txt29,txt3,txt35,txu13,txu43,wcu18,wcu20,wcu24,wcu8	azu1,azu19,azu28,azu3,azu5,azu6,azu8,hct41,hct42,hct43,hct46,hct50,hct53,hct54,hct56,hct60,hct61,hct65,hct66,hct70,hct73,hcu13,hcu15,hcu17,hcu18,hcu2,hcu30,hcu31,hcu32,hcu43,hcu5,hcu8,not11,not13,not15,not19,not2,not24,not4,not43,not46,not7,nou1,nou108,nou124,nou132,nou133,nou134,nou30,nou39,nou61,txt13,txt14,txt19,txt20,txt23,txt24,txt26,txt31,txt36,txt38,txt39,txt40,txt5,txt7,txt8,txu14,txu18,t…
chr277	496239	CPIJ010480	A	T	GCA	GCT	3	55	0	54	1	1	0	0	11	0	43	0.0460384	-0.796296	0	1	0.0833333	0.541667	0.8	0.0611793	-1.8722		txu11,txu12,txu2,txu21,txu40,txu7,txu8,wcu11,wcu12,wcu17,wcu4		azu8,hct42,hct46,hct51,hct53,hct54,hct60,hct65,hct70,hcu15,hcu16,hcu30,hcu31,hcu32,hcu8,not13,not2,nou1,nou108,nou129,nou30,txt13,txt14,txt19,txt21,txt23,txt29,txt3,txt35,txt38,txt5,txt8,txu13,txu18,txu20,txu3,wcu14,wcu16,wcu19,wcu20,wcu21,wcu5,wcu8
chr104	253966	CPIJ005959	C	T	TTC	TTT	3	121	39	77	5	2	3	8	8	31	69	0.0340882	-0.275648	0.213018	0.970874	0.111111	0.540992	0.842975	0.0351392	-2.10675	txu11,txu2,txu31,txu7,txu8,wcu15,wcu17,wcu4	not40,txu12,txu21,txu39,txu4,txu40,wcu1,wcu12	azu8,hct41,hct43,hct46,hct54,hct60,hcu15,hcu16,hcu18,hcu2,hcu30,hcu32,hcu43,hcu8,not13,not19,not8,nou124,nou129,nou61,txt7,txu20,txu43,txu6,wcu14,wcu16,wcu18,wcu19,wcu20,wcu5,wcu8	azu1,azu19,azu28,azu5,azu6,hct42,hct50,hct51,hct53,hct56,hct61,hct64,hct65,hct66,hct70,hct73,hcu12,hcu13,hcu17,hcu31,hcu5,hcu9,not11,not15,not2,not24,not4,not43,not46,not7,nou1,nou102,nou104,nou107,nou108,nou127,nou130,nou132,nou133,nou134,nou30,nou33,nou39,txt13,txt14,txt19,txt20,txt21,txt23,txt26,txt29,txt3,txt35,txt36,txt38,txt39,txt40,txt5,txt8,txu14,txu18,txu22,txu3,txu9,wcu10,wcu13,wcu21,wc…
chr104	253970	CPIJ005959	A	C	ACC	CCC	1	121	39	77	5	2	3	8	8	31	69	0.0340882	-0.275648	0.213018	0.970874	0.111111	0.540992	0.842975	0.0351392	-2.10675	txu11,txu2,txu31,txu7,txu8,wcu15,wcu17,wcu4	not40,txu12,txu21,txu39,txu4,txu40,wcu1,wcu12	azu8,hct41,hct43,hct46,hct54,hct60,hcu15,hcu16,hcu18,hcu2,hcu30,hcu32,hcu43,hcu8,not13,not19,not8,nou124,nou129,nou61,txt7,txu20,txu43,txu6,wcu14,wcu16,wcu18,wcu19,wcu20,wcu5,wcu8	azu1,azu19,azu28,azu5,azu6,hct42,hct50,hct51,hct53,hct56,hct61,hct64,hct65,hct66,hct70,hct73,hcu12,hcu13,hcu17,hcu31,hcu5,hcu9,not11,not15,not2,not24,not4,not43,not46,not7,nou1,nou102,nou104,nou107,nou108,nou127,nou130,nou132,nou133,nou134,nou30,nou33,nou39,txt13,txt14,txt19,txt20,txt21,txt23,txt26,txt29,txt3,txt35,txt36,txt38,txt39,txt40,txt5,txt8,txu14,txu18,txu22,txu3,txu9,wcu10,wcu13,wcu21,wc…
chr104	253975	CPIJ005959	C	T	AGC	AGT	3	121	39	77	5	2	3	8	8	31	69	0.0340882	-0.275648	0.213018	0.970874	0.111111	0.540992	0.842975	0.0351392	-2.10675	txu11,txu2,txu31,txu7,txu8,wcu15,wcu17,wcu4	not40,txu12,txu21,txu39,txu4,txu40,wcu1,wcu12	azu8,hct41,hct43,hct46,hct54,hct60,hcu15,hcu16,hcu18,hcu2,hcu30,hcu32,hcu43,hcu8,not13,not19,not8,nou124,nou129,nou61,txt7,txu20,txu43,txu6,wcu14,wcu16,wcu18,wcu19,wcu20,wcu5,wcu8	azu1,azu19,azu28,azu5,azu6,hct42,hct50,hct51,hct53,hct56,hct61,hct64,hct65,hct66,hct70,hct73,hcu12,hcu13,hcu17,hcu31,hcu5,hcu9,not11,not15,not2,not24,not4,not43,not46,not7,nou1,nou102,nou104,nou107,nou108,nou127,nou130,nou132,nou133,nou134,nou30,nou33,nou39,txt13,txt14,txt19,txt20,txt21,txt23,txt26,txt29,txt3,txt35,txt36,txt38,txt39,txt40,txt5,txt8,txu14,txu18,txu22,txu3,txu9,wcu10,wcu13,wcu21,wc…
chr104	244211	CPIJ005955	G	A	GTG	GTA	3	125	34	85	6	2	4	5	12	29	73	0.0914073	-0.191176	0.331429	0.962264	0.105263	0.533764	0.832	0.38473	-0.869214	txu2,txu21,txu39,txu40,wcu15	not40,txu11,txu31,txu4,txu7,txu8,wcu1,wcu11,wcu12,wcu17,wcu4,wcu6	hcu18,hcu2,hcu30,hcu5,nou108,nou124,nou127,nou129,nou133,txt13,txt14,txt19,txt20,txt23,txt26,txt29,txt35,txt36,txt38,txt39,txt40,txt5,txt7,txu14,txu20,wcu10,wcu13,wcu16,wcu20	azu1,azu19,azu28,azu3,azu5,azu6,azu8,hct41,hct42,hct43,hct46,hct50,hct51,hct53,hct54,hct56,hct60,hct61,hct64,hct65,hct66,hct70,hct73,hcu12,hcu13,hcu15,hcu16,hcu17,hcu31,hcu32,hcu43,hcu8,hcu9,not11,not13,not14,not15,not19,not2,not24,not4,not43,not46,not7,not8,nou1,nou102,nou104,nou107,nou130,nou132,nou134,nou30,nou33,nou39,nou61,txt24,txt31,txu13,txu18,txu22,txu3,txu43,txu9,wcu14,wcu18,wcu19,wcu2,…
chr36	434091	CPIJ002681	A	T	TAC	TTC	2	125	23	96	6	2	4	3	14	20	82	0.0943451	-0.189147	0.336957	0.962264	0.105263	0.533764	0.832	0.444783	-0.764142	not40,txu31,wcu15	txu11,txu2,txu21,txu39,txu4,txu40,txu7,txu8,wcu1,wcu11,wcu12,wcu17,wcu4,wcu6	hct51,hcu12,hcu9,not8,nou102,nou104,nou107,nou127,nou129,nou130,txt21,txt29,txt3,txt35,txu13,txu43,wcu18,wcu20,wcu24,wcu8	azu1,azu19,azu28,azu3,azu5,azu6,azu8,hct41,hct42,hct43,hct46,hct50,hct53,hct54,hct56,hct60,hct61,hct65,hct66,hct70,hct73,hcu13,hcu15,hcu17,hcu18,hcu2,hcu30,hcu31,hcu32,hcu43,hcu5,hcu8,not11,not13,not15,not19,not2,not24,not4,not43,not46,not7,nou1,nou108,nou124,nou132,nou133,nou134,nou30,nou39,nou61,txt13,txt14,txt19,txt20,txt23,txt24,txt26,txt31,txt36,txt38,txt39,txt40,txt5,txt7,txt8,txu14,txu18,t…
chr464	221291	CPIJ013722	A	G	AAT	GAT	1	116	33	82	1	1	0	6	11	27	71	0.0220801	-0.857868	0	1	0.0555556	0.527778	0.853448	0.107127	-1.61124	txu11,txu12,txu39,txu7,wcu1,wcu6	not40,sebq,txu2,txu21,txu31,txu4,txu40,txu8,wcu11,wcu17,wcu4	azu5,azu8,hct43,hct51,hct54,hct73,hcu13,hcu15,hcu16,hcu43,hcu5,hcu9,not19,not7,nou104,nou124,nou127,nou130,nou30,nou61,txt14,txt20,txt21,txt3,txt39,txu14,wcu18	azu1,azu19,azu28,azu3,azu6,hct41,hct46,hct50,hct53,hct56,hct60,hct64,hct66,hct70,hcu12,hcu17,hcu18,hcu2,hcu30,hcu31,hcu32,hcu8,not11,not13,not14,not15,not2,not24,not4,not43,not46,not8,nou1,nou102,nou107,nou108,nou129,nou132,nou134,nou33,nou39,txt13,txt19,txt23,txt24,txt26,txt29,txt31,txt35,txt36,txt38,txt40,txt5,txt7,txt8,txu13,txu18,txu20,txu22,txu3,txu43,txu6,txu9,wcu14,wcu19,wcu20,wcu21,wcu24,…
chr104	245792	CPIJ005956	A	G	GTA	GTG	3	124	11	112	1	1	0	3	15	8	97	0.0212758	-0.859574	0	1	0.0526316	0.526316	0.854839	0.0123914	-2.5008	sebq,txu40,wcu1	not40,txu11,txu2,txu21,txu31,txu39,txu4,txu7,txu8,wcu11,wcu12,wcu15,wcu17,wcu4,wcu6	hct66,nou124,nou129,txt14,txt20,txt38,txt7,txu14	azu1,azu19,azu28,azu3,azu5,azu6,azu8,hct41,hct42,hct43,hct46,hct50,hct51,hct53,hct54,hct56,hct60,hct61,hct64,hct70,hct73,hcu12,hcu13,hcu15,hcu16,hcu17,hcu18,hcu2,hcu30,hcu31,hcu32,hcu43,hcu5,hcu8,hcu9,not11,not13,not14,not15,not19,not2,not24,not4,not43,not46,not7,not8,nou1,nou102,nou104,nou107,nou108,nou127,nou130,nou132,nou133,nou134,nou30,nou33,nou39,nou61,txt13,txt19,txt21,txt23,txt24,txt26,tx…
chr104	245813	CPIJ005956	C	T	GTC	GTT	3	124	9	114	1	1	0	2	16	7	98	0.0221511	-0.85654	0	1	0.0526316	0.526316	0.854839	0.0305896	-2.16237	txu40,wcu1	not40,sebq,txu11,txu2,txu21,txu31,txu39,txu4,txu7,txu8,wcu11,wcu12,wcu15,wcu17,wcu4,wcu6	hct66,nou124,txt14,txt20,txt38,txt7,txu14	azu1,azu19,azu28,azu3,azu5,azu6,azu8,hct41,hct42,hct43,hct46,hct50,hct51,hct53,hct54,hct56,hct60,hct61,hct64,hct70,hct73,hcu12,hcu13,hcu15,hcu16,hcu17,hcu18,hcu2,hcu30,hcu31,hcu32,hcu43,hcu5,hcu8,hcu9,not11,not13,not14,not15,not19,not2,not24,not4,not43,not46,not7,not8,nou1,nou102,nou104,nou107,nou108,nou127,nou129,nou130,nou132,nou133,nou134,nou30,nou33,nou39,nou61,txt13,txt19,txt21,txt23,txt24,t…
chr1224	39312	CPIJ018629	T	C	GTT (AAC)	GCT (AGC)	2	125	18	106	1	1	0	3	15	15	91	0.0222048	-0.856522	0	1	0.0526316	0.526316	0.856	0.109685	-1.59961	txu8,wcu15,wcu17	not40,sebq,txu11,txu12,txu2,txu21,txu31,txu4,txu40,txu7,wcu1,wcu11,wcu12,wcu4,wcu6	azu19,hct42,hct65,hct66,hcu5,hcu8,not13,not15,nou129,txt24,txt26,txt31,txt39,txu3,wcu5	azu1,azu28,azu3,azu5,azu6,azu8,hct41,hct43,hct46,hct50,hct51,hct53,hct54,hct56,hct60,hct61,hct64,hct70,hct73,hcu12,hcu13,hcu15,hcu16,hcu17,hcu18,hcu2,hcu30,hcu31,hcu32,hcu43,hcu9,not11,not14,not19,not2,not24,not4,not43,not46,not7,not8,nou1,nou102,nou104,nou107,nou108,nou124,nou127,nou130,nou132,nou133,nou134,nou30,nou33,nou39,nou61,txt13,txt14,txt19,txt20,txt21,txt23,txt29,txt3,txt35,txt36,txt38,…
chr1224	39763	CPIJ018629	G	A	GTT (AAC)	ATT (AAT)	3	123	17	105	1	1	0	3	15	14	90	0.0227917	-0.854626	0	1	0.0526316	0.526316	0.853659	0.0940651	-1.67433	txu8,wcu15,wcu17	not40,sebq,txu11,txu12,txu2,txu21,txu31,txu4,txu40,txu7,wcu1,wcu11,wcu12,wcu4,wcu6	azu19,hct42,hct66,hcu5,hcu8,not13,not15,nou124,nou129,txt24,txt26,txt31,txu3,wcu5	azu1,azu28,azu3,azu5,azu6,azu8,hct41,hct43,hct46,hct50,hct51,hct53,hct54,hct56,hct60,hct64,hct70,hct73,hcu12,hcu13,hcu15,hcu16,hcu17,hcu18,hcu2,hcu30,hcu31,hcu32,hcu43,hcu9,not11,not14,not19,not2,not24,not4,not43,not46,not7,not8,nou1,nou102,nou104,nou107,nou108,nou127,nou130,nou132,nou133,nou134,nou30,nou33,nou39,nou61,txt13,txt14,txt19,txt20,txt21,txt23,txt29,txt3,txt35,txt36,txt38,txt39,txt40,t…
chr281	97941	CPIJ010805	A	G	AGC (GCT)	GGC (GCC)	3	125	10	114	1	1	0	1	17	9	97	0.0232218	-0.852941	0	1	0.0526316	0.526316	0.856	0.170054	-1.37203	wcu1	not40,txu11,txu12,txu2,txu21,txu31,txu39,txu4,txu40,txu7,txu8,wcu11,wcu12,wcu15,wcu17,wcu4,wcu6	hct42,hcu16,not13,not19,txt29,txt35,txu20,wcu13,wcu24	azu1,azu19,azu28,azu3,azu5,azu6,azu8,hct41,hct43,hct46,hct50,hct51,hct53,hct54,hct56,hct60,hct61,hct64,hct65,hct66,hct70,hct73,hcu12,hcu13,hcu15,hcu17,hcu18,hcu2,hcu30,hcu31,hcu32,hcu43,hcu5,hcu8,hcu9,not11,not14,not15,not2,not24,not4,not43,not46,not7,not8,nou1,nou102,nou104,nou107,nou108,nou124,nou127,nou129,nou130,nou132,nou133,nou134,nou30,nou33,nou39,nou61,txt13,txt14,txt19,txt20,txt21,txt23,…
aCodons in parentheses are relevant ones when the opposite strand was originally sequenced in the genome.
